# Supplementary material for: (E)-1,5-Di­phenyl­pent-2-en-4-yn-1-one
Source: Acta Crystallogr Sect E Struct Rep Online. 2013 May 18;69(Pt 6):o911. doi: 10.1107/S1600536813013044 (PMC3685064; doi:10.1107/S1600536813013044)
Supplement: Supplementary file 1 [file e-69-0o911-sup1.cif]

##############################################################################
#                                                                            #
# This CIF contains the data in a paper accepted for publication in          #
# Acta Crystallographica Section E. It conforms to the requirements of       #
# Notes for Authors for Acta Crystallographica Section E, and has been       #
# peer reviewed under the auspices of the IUCr Commission on Journals.       #
#                                                                            #
# Full details of the Crystallographic Information File format               #
# are given in the paper "The Crystallographic Information File (CIF):       #
# a New Standard Archive File for Crystallography" by S. R. Hall, F. H.      #
# Allen and I. D. Brown [Acta Cryst. (1991), A47, 655-685].                  #
#                                                                            #
# The current version of the core CIF dictionary is obtainable from          #
# ftp://ftp.iucr.org/pub/cif_core.dic.                                       #
#                                                                            #
# Software is freely available for graphical display of the structure(s)     #
# in this CIF. For information consult the CIF software page                 #
# http://www.iucr.org/resources/cif/software.                                #
#                                                                            #
# This file may be used for bona fide research purposes within the           #
# scientific community so long as proper attribution is given to the journal # 
# article from which it was obtained.                                        #
#                                                                            #
##############################################################################
data_global
_audit_creation_method     'from SHELXL97 CIF and IUCr SHELXL97-template'
_journal_date_recd_electronic     2013-05-04
_journal_date_accepted     2013-05-13
_journal_name_full     'Acta Crystallographica, Section E'
_journal_year     2013
_journal_volume     69
_journal_issue      6
_journal_page_first     o911
_journal_page_last     o911
_journal_paper_category     QO
_journal_paper_doi     10.1107/S1600536813013044
_journal_coeditor_code     CV5408
_publ_contact_author_name     'Alexander S. Bunev'
_publ_contact_author_address
;
Department of Chemistry and Chemical Technology, Togliatti State University,
14 Belorusskaya Street, Togliatti 445667, Russian Federation
;
_publ_contact_author_email     'a.s.bunev@gmail.com'
_publ_contact_author_fax     '+7-8482-54-63-77'
_publ_contact_author_phone     '+7-8482-54-63-77'
_publ_section_title
;
(<i>E</i>)-1,5-Diphenylpent-2-en-4-yn-1-one
;
loop_
    _publ_author_name
    _publ_author_footnote
    _publ_author_address
    'Alexander S. Bunev' .
;
Department of Chemistry and Chemical Technology, Togliatti State University,
14 Belorusskaya St, Togliatti 445667, Russian Federation
;
    'Vladimir E. Statsyuk' .
;
Department of Chemistry and Chemical Technology, Togliatti State University,
14 Belorusskaya St, Togliatti 445667, Russian Federation
;
    'Nina V. Utekhina' .
;
Department of Chemistry and Chemical Technology, Togliatti State University,
14 Belorusskaya St, Togliatti 445667, Russian Federation
;
    'Victor N. Khrustalev' .
;
X-Ray Structural Centre,
A.N. Nesmeyanov Institute of Organoelement Compounds,
Russian Academy of Sciences,
28 Vavilov St, B-334, Moscow 119991, Russian Federation
;
_publ_section_synopsis     .
data_I
_audit_creation_method     SHELXL-97
_chemical_name_systematic
;
(<i>E</i>)-1,5-Diphenylpent-2-en-4-yn-1-one
;
_chemical_name_common     ?
_chemical_formula_moiety     'C17 H12 O'
_chemical_formula_sum     'C17 H12 O'
_chemical_formula_iupac     'C17 H12 O'
_chemical_formula_weight     232.27
_chemical_melting_point     ?
_symmetry_cell_setting     orthorhombic
_symmetry_space_group_name_H-M     'P 21 21 21'
_symmetry_space_group_name_Hall     'P 2ac 2ab'
loop_
    _symmetry_equiv_pos_as_xyz
    'x, y, z'
    '-x+1/2, -y, z+1/2'
    '-x, y+1/2, -z+1/2'
    'x+1/2, -y+1/2, -z'
_cell_length_a     5.4696(4)
_cell_length_b     13.7164(10)
_cell_length_c     16.3117(11)
_cell_angle_alpha     90.00
_cell_angle_beta     90.00
_cell_angle_gamma     90.00
_cell_volume     1223.76(15)
_cell_formula_units_Z     4
_cell_measurement_reflns_used     2940
_cell_measurement_theta_min     2.50
_cell_measurement_theta_max     31.01
_cell_measurement_temperature     120(2)
_exptl_crystal_description     prism
_exptl_crystal_colour     yellow
_exptl_crystal_size_max     0.30
_exptl_crystal_size_mid     0.25
_exptl_crystal_size_min     0.20
_exptl_crystal_density_diffrn     1.261
_exptl_crystal_density_meas     ?
_exptl_crystal_density_method     'not measured'
_exptl_crystal_F_000     488
_exptl_absorpt_coefficient_mu     0.077
_exptl_absorpt_correction_type     multi-scan
_exptl_absorpt_process_details     '(<i>SADABS</i>; Sheldrick, 2003)'
_exptl_absorpt_correction_T_min     0.977
_exptl_absorpt_correction_T_max     0.985
_exptl_special_details     ?
_diffrn_ambient_temperature     120(2)
_diffrn_radiation_type     MoK\a
_diffrn_radiation_wavelength     0.71073
_diffrn_radiation_source     'fine-focus sealed tube'
_diffrn_radiation_monochromator     graphite
_diffrn_measurement_device_type     'Bruker APEXII CCD'
_diffrn_measurement_method     '\f and \w scans'
_diffrn_detector_area_resol_mean     ?
_diffrn_reflns_number     15765
_diffrn_reflns_av_R_equivalents     0.0584
_diffrn_reflns_av_sigmaI/netI     0.0541
_diffrn_reflns_theta_min     1.94
_diffrn_reflns_theta_max     30.00
_diffrn_reflns_theta_full     30.00
_diffrn_measured_fraction_theta_max     1.000
_diffrn_measured_fraction_theta_full     1.000
_diffrn_reflns_limit_h_min     -7
_diffrn_reflns_limit_h_max     7
_diffrn_reflns_limit_k_min     -19
_diffrn_reflns_limit_k_max     19
_diffrn_reflns_limit_l_min     -22
_diffrn_reflns_limit_l_max     22
_refine_special_details
;
Refinement of <i>F</i>^2^ against ALL reflections. The weighted <i>R</i>-factor
<i>wR</i> and goodness of fit <i>S</i> are based on <i>F</i>^2^, conventional
<i>R</i>-factors <i>R</i> are based on <i>F</i>, with <i>F</i> set to zero for
negative <i>F</i>^2^. The threshold expression of <i>F</i>^2^ >
\s(<i>F</i>^2^) is used only for calculating <i>R</i>-factors(gt) <i>etc</i>.
and is not relevant to the choice of reflections for refinement.
<i>R</i>-factors based on <i>F</i>^2^ are statistically about twice as large
as those based on <i>F</i>, and <i>R</i>- factors based on ALL data will be
even larger.
;
_reflns_number_total     3576
_reflns_number_gt     2987
_reflns_threshold_expression     I>2\s(I)
_refine_ls_structure_factor_coef     Fsqd
_refine_ls_matrix_type     full
_refine_ls_R_factor_all     0.0731
_refine_ls_R_factor_gt     0.0573
_refine_ls_wR_factor_gt     0.1015
_refine_ls_wR_factor_ref     0.1069
_refine_ls_goodness_of_fit_ref     1.072
_refine_ls_restrained_S_all     1.072
_refine_ls_number_reflns     3576
_refine_ls_number_parameters     163
_refine_ls_number_restraints     0
_refine_ls_hydrogen_treatment     constr
_refine_ls_weighting_scheme     calc
_refine_ls_weighting_details
         'calc w=1/[\s^2^(Fo^2^)+(0.0338P)^2^+0.3124P] where P=(Fo^2^+2Fc^2^)/3'
_atom_sites_solution_hydrogens     geom
_atom_sites_solution_primary     direct
_atom_sites_solution_secondary     difmap
_refine_ls_shift/su_max     0.000
_refine_ls_shift/su_mean     0.000
_refine_diff_density_max     0.202
_refine_diff_density_min     -0.276
_refine_ls_extinction_method     none
_refine_ls_extinction_coef     ?
loop_
    _atom_type_symbol
    _atom_type_description
    _atom_type_scat_dispersion_real
    _atom_type_scat_dispersion_imag
    _atom_type_scat_source
    'C' 'C' 0.0033 0.0016
                         'International Tables Vol C Tables 4.2.6.8 and 6.1.1.4'
    'H' 'H' 0.0000 0.0000
                         'International Tables Vol C Tables 4.2.6.8 and 6.1.1.4'
    'O' 'O' 0.0106 0.0060
                         'International Tables Vol C Tables 4.2.6.8 and 6.1.1.4'
_computing_data_collection     '<i>APEX2</i> (Bruker, 2005)'
_computing_cell_refinement     '<i>SAINT</i> (Bruker, 2001)'
_computing_data_reduction     '<i>SAINT</i> (Bruker, 2001)'
_computing_structure_solution     '<i>SHELXTL</i> (Sheldrick, 2008)'
_computing_structure_refinement     '<i>SHELXTL</i> (Sheldrick, 2008)'
_computing_molecular_graphics     '<i>SHELXTL</i> (Sheldrick, 2008)'
_computing_publication_material     '<i>SHELXTL</i> (Sheldrick, 2008)'
loop_
    _atom_site_type_symbol
    _atom_site_label
    _atom_site_fract_x
    _atom_site_fract_y
    _atom_site_fract_z
    _atom_site_U_iso_or_equiv
    _atom_site_adp_type
    _atom_site_calc_flag
    _atom_site_refinement_flags
    _atom_site_occupancy
    _atom_site_symmetry_multiplicity
    _atom_site_disorder_assembly
    _atom_site_disorder_group
    O O1 0.1245(3) 0.55925(10) 0.38879(8) 0.0335(4) Uani d . 1 1 . .
    C C1 0.2582(3) 0.54777(13) 0.44784(10) 0.0206(4) Uani d . 1 1 . .
    C C2 0.4701(4) 0.48088(14) 0.44289(11) 0.0256(4) Uani d . 1 1 . .
    H H2 0.5833 0.4784 0.4870 0.031 Uiso calc R 1 1 . .
    C C3 0.5045(3) 0.42448(13) 0.37800(11) 0.0244(4) Uani d . 1 1 . .
    H H3 0.3930 0.4310 0.3337 0.029 Uiso calc R 1 1 . .
    C C4 0.6951(3) 0.35500(13) 0.36950(11) 0.0236(4) Uani d . 1 1 . .
    C C5 0.8456(3) 0.29185(13) 0.36230(10) 0.0220(4) Uani d . 1 1 . .
    C C6 0.2084(3) 0.60079(12) 0.52645(11) 0.0186(3) Uani d . 1 1 . .
    C C7 -0.0018(3) 0.65863(13) 0.53149(11) 0.0229(4) Uani d . 1 1 . .
    H H7 -0.1086 0.6634 0.4857 0.027 Uiso calc R 1 1 . .
    C C8 -0.0548(3) 0.70902(13) 0.60295(11) 0.0243(4) Uani d . 1 1 . .
    H H8 -0.1989 0.7474 0.6062 0.029 Uiso calc R 1 1 . .
    C C9 0.1022(3) 0.70358(13) 0.66981(12) 0.0252(4) Uani d . 1 1 . .
    H H9 0.0661 0.7386 0.7186 0.030 Uiso calc R 1 1 . .
    C C10 0.3109(4) 0.64699(14) 0.66512(12) 0.0259(4) Uani d . 1 1 . .
    H H10 0.4186 0.6434 0.7107 0.031 Uiso calc R 1 1 . .
    C C11 0.3639(3) 0.59521(13) 0.59370(11) 0.0210(4) Uani d . 1 1 . .
    H H11 0.5069 0.5560 0.5910 0.025 Uiso calc R 1 1 . .
    C C12 1.0198(3) 0.21457(12) 0.35339(10) 0.0198(4) Uani d . 1 1 . .
    C C13 1.2102(4) 0.20245(14) 0.40995(11) 0.0239(4) Uani d . 1 1 . .
    H H13 1.2228 0.2451 0.4557 0.029 Uiso calc R 1 1 . .
    C C14 1.3797(4) 0.12875(13) 0.39951(12) 0.0265(4) Uani d . 1 1 . .
    H H14 1.5079 0.1207 0.4382 0.032 Uiso calc R 1 1 . .
    C C15 1.3632(4) 0.06627(13) 0.33257(12) 0.0254(4) Uani d . 1 1 . .
    H H15 1.4813 0.0162 0.3253 0.031 Uiso calc R 1 1 . .
    C C16 1.1752(3) 0.07688(13) 0.27652(11) 0.0240(4) Uani d . 1 1 . .
    H H16 1.1632 0.0337 0.2312 0.029 Uiso calc R 1 1 . .
    C C17 1.0046(3) 0.15044(13) 0.28663(10) 0.0213(4) Uani d . 1 1 . .
    H H17 0.8760 0.1576 0.2480 0.026 Uiso calc R 1 1 . .
loop_
    _atom_site_aniso_label
    _atom_site_aniso_U_11
    _atom_site_aniso_U_22
    _atom_site_aniso_U_33
    _atom_site_aniso_U_12
    _atom_site_aniso_U_13
    _atom_site_aniso_U_23
    O1 0.0380(8) 0.0373(8) 0.0251(7) 0.0140(7) -0.0102(6) -0.0036(6)
    C1 0.0223(9) 0.0184(8) 0.0211(8) -0.0014(7) 0.0001(7) 0.0016(7)
    C2 0.0276(10) 0.0249(9) 0.0242(9) 0.0061(8) -0.0026(8) -0.0011(8)
    C3 0.0264(9) 0.0247(9) 0.0222(9) 0.0025(8) 0.0001(8) 0.0028(7)
    C4 0.0277(9) 0.0242(9) 0.0190(8) -0.0007(8) 0.0016(8) 0.0004(7)
    C5 0.0261(9) 0.0226(8) 0.0174(8) -0.0030(8) 0.0037(7) -0.0017(7)
    C6 0.0194(8) 0.0154(8) 0.0211(8) -0.0025(7) 0.0028(7) 0.0020(6)
    C7 0.0219(9) 0.0209(9) 0.0258(9) 0.0018(8) -0.0007(8) 0.0035(7)
    C8 0.0215(9) 0.0192(9) 0.0323(10) 0.0016(7) 0.0049(8) 0.0005(8)
    C9 0.0268(10) 0.0209(9) 0.0278(9) -0.0029(8) 0.0050(8) -0.0056(8)
    C10 0.0253(9) 0.0286(9) 0.0237(9) -0.0024(8) -0.0024(8) -0.0033(8)
    C11 0.0178(8) 0.0208(8) 0.0246(9) 0.0013(7) 0.0005(7) 0.0001(7)
    C12 0.0235(9) 0.0186(8) 0.0172(8) -0.0030(7) 0.0055(7) 0.0013(6)
    C13 0.0280(9) 0.0243(9) 0.0194(8) -0.0031(8) -0.0001(7) 0.0000(7)
    C14 0.0227(9) 0.0268(10) 0.0300(10) -0.0027(8) -0.0068(8) 0.0058(8)
    C15 0.0221(9) 0.0223(9) 0.0319(10) 0.0031(8) 0.0027(8) 0.0020(8)
    C16 0.0276(10) 0.0214(9) 0.0230(9) -0.0012(8) 0.0031(8) -0.0018(7)
    C17 0.0218(9) 0.0229(9) 0.0193(8) -0.0015(8) -0.0002(7) 0.0021(7)
_geom_special_details
;
All e.s.d.'s (except the e.s.d. in the dihedral angle between two l.s. planes)
are estimated using the full covariance matrix. The cell e.s.d.'s are taken
into account individually in the estimation of e.s.d.'s in distances, angles
and torsion angles; correlations between e.s.d.'s in cell parameters are only
used when they are defined by crystal symmetry. An approximate (isotropic)
treatment of cell e.s.d.'s is used for estimating e.s.d.'s involving l.s.
planes.
;
loop_
    _geom_bond_atom_site_label_1
    _geom_bond_atom_site_label_2
    _geom_bond_site_symmetry_2
    _geom_bond_distance
    _geom_bond_publ_flag
    O1 C1 . 1.220(2) ?
    C1 C2 . 1.480(3) ?
    C1 C6 . 1.499(2) ?
    C2 C3 . 1.324(3) ?
    C2 H2 . 0.9500 ?
    C3 C4 . 1.419(3) ?
    C3 H3 . 0.9500 ?
    C4 C5 . 1.201(3) ?
    C5 C12 . 1.432(2) ?
    C6 C11 . 1.390(2) ?
    C6 C7 . 1.399(2) ?
    C7 C8 . 1.386(2) ?
    C7 H7 . 0.9500 ?
    C8 C9 . 1.390(3) ?
    C8 H8 . 0.9500 ?
    C9 C10 . 1.383(3) ?
    C9 H9 . 0.9500 ?
    C10 C11 . 1.395(2) ?
    C10 H10 . 0.9500 ?
    C11 H11 . 0.9500 ?
    C12 C13 . 1.401(2) ?
    C12 C17 . 1.402(2) ?
    C13 C14 . 1.382(3) ?
    C13 H13 . 0.9500 ?
    C14 C15 . 1.391(3) ?
    C14 H14 . 0.9500 ?
    C15 C16 . 1.384(3) ?
    C15 H15 . 0.9500 ?
    C16 C17 . 1.384(3) ?
    C16 H16 . 0.9500 ?
    C17 H17 . 0.9500 ?
loop_
    _geom_angle_atom_site_label_1
    _geom_angle_atom_site_label_2
    _geom_angle_atom_site_label_3
    _geom_angle_site_symmetry_1
    _geom_angle_site_symmetry_3
    _geom_angle
    _geom_angle_publ_flag
    O1 C1 C2 . . 120.42(16) ?
    O1 C1 C6 . . 120.26(16) ?
    C2 C1 C6 . . 119.33(16) ?
    C3 C2 C1 . . 121.14(17) ?
    C3 C2 H2 . . 119.4 ?
    C1 C2 H2 . . 119.4 ?
    C2 C3 C4 . . 125.09(18) ?
    C2 C3 H3 . . 117.5 ?
    C4 C3 H3 . . 117.5 ?
    C5 C4 C3 . . 176.0(2) ?
    C4 C5 C12 . . 178.4(2) ?
    C11 C6 C7 . . 119.19(16) ?
    C11 C6 C1 . . 122.47(16) ?
    C7 C6 C1 . . 118.34(16) ?
    C8 C7 C6 . . 120.27(17) ?
    C8 C7 H7 . . 119.9 ?
    C6 C7 H7 . . 119.9 ?
    C7 C8 C9 . . 120.27(17) ?
    C7 C8 H8 . . 119.9 ?
    C9 C8 H8 . . 119.9 ?
    C10 C9 C8 . . 119.78(17) ?
    C10 C9 H9 . . 120.1 ?
    C8 C9 H9 . . 120.1 ?
    C9 C10 C11 . . 120.24(18) ?
    C9 C10 H10 . . 119.9 ?
    C11 C10 H10 . . 119.9 ?
    C6 C11 C10 . . 120.25(17) ?
    C6 C11 H11 . . 119.9 ?
    C10 C11 H11 . . 119.9 ?
    C13 C12 C17 . . 118.73(17) ?
    C13 C12 C5 . . 121.01(16) ?
    C17 C12 C5 . . 120.25(16) ?
    C14 C13 C12 . . 120.28(17) ?
    C14 C13 H13 . . 119.9 ?
    C12 C13 H13 . . 119.9 ?
    C13 C14 C15 . . 120.25(17) ?
    C13 C14 H14 . . 119.9 ?
    C15 C14 H14 . . 119.9 ?
    C16 C15 C14 . . 120.14(18) ?
    C16 C15 H15 . . 119.9 ?
    C14 C15 H15 . . 119.9 ?
    C15 C16 C17 . . 119.92(17) ?
    C15 C16 H16 . . 120.0 ?
    C17 C16 H16 . . 120.0 ?
    C16 C17 C12 . . 120.67(17) ?
    C16 C17 H17 . . 119.7 ?
    C12 C17 H17 . . 119.7 ?
loop_
    _geom_torsion_atom_site_label_1
    _geom_torsion_atom_site_label_2
    _geom_torsion_atom_site_label_3
    _geom_torsion_atom_site_label_4
    _geom_torsion_site_symmetry_1
    _geom_torsion_site_symmetry_2
    _geom_torsion_site_symmetry_3
    _geom_torsion_site_symmetry_4
    _geom_torsion
    _geom_torsion_publ_flag
    O1 C1 C2 C3 . . . . -7.3(3) ?
    C6 C1 C2 C3 . . . . 172.28(18) ?
    C1 C2 C3 C4 . . . . -176.86(17) ?
    O1 C1 C6 C11 . . . . -175.68(18) ?
    C2 C1 C6 C11 . . . . 4.8(3) ?
    O1 C1 C6 C7 . . . . 3.7(3) ?
    C2 C1 C6 C7 . . . . -175.85(16) ?
    C3 C4 C5 C12 . . . . 7.7(2) ?
    C11 C6 C7 C8 . . . . -0.5(3) ?
    C1 C6 C7 C8 . . . . -179.91(17) ?
    C6 C7 C8 C9 . . . . 0.9(3) ?
    C7 C8 C9 C10 . . . . -0.5(3) ?
    C8 C9 C10 C11 . . . . -0.2(3) ?
    C7 C6 C11 C10 . . . . -0.2(3) ?
    C1 C6 C11 C10 . . . . 179.16(17) ?
    C9 C10 C11 C6 . . . . 0.6(3) ?
    C17 C12 C13 C14 . . . . 0.3(3) ?
    C5 C12 C13 C14 . . . . -178.64(17) ?
    C12 C13 C14 C15 . . . . 0.3(3) ?
    C13 C14 C15 C16 . . . . -0.7(3) ?
    C14 C15 C16 C17 . . . . 0.7(3) ?
    C15 C16 C17 C12 . . . . -0.1(3) ?
    C13 C12 C17 C16 . . . . -0.3(3) ?
    C5 C12 C17 C16 . . . . 178.58(16) ?
loop_
    _geom_hbond_atom_site_label_D
    _geom_hbond_atom_site_label_H
    _geom_hbond_atom_site_label_A
    _geom_hbond_site_symmetry_A
    _geom_hbond_distance_DH
    _geom_hbond_distance_HA
    _geom_hbond_distance_DA
    _geom_hbond_angle_DHA
    _geom_hbond_publ_flag
    C16 H16 O1 3_645 0.95 2.54 3.165(2) 124 yes
    C17 H17 O1 3_645 0.95 2.61 3.202(2) 121 yes
_iucr_refine_instructions_details
;
TITL I in P2(1)2(1)2(1)
CELL 0.71073   5.4696  13.7164  16.3117  90.000  90.000  90.000
ZERR    4.00   0.0004   0.0010   0.0011   0.000   0.000   0.000
LATT -1
SYMM 0.5-X, -Y, 0.5+Z
SYMM -X, 0.5+Y, 0.5-Z
SYMM 0.5+X, 0.5-Y, -Z
SFAC C H O
UNIT 68 48 4
TEMP -153.0
SIZE 0.20 0.25 0.30
L.S. 12
BOND $H
ACTA
CONF
WGHT    0.033800    0.312400
FVAR       0.29064
O1    3    0.124536    0.559251    0.388794    11.00000    0.03799    0.03734 =
         0.02509   -0.00360   -0.01020    0.01404
C1    1    0.258236    0.547773    0.447842    11.00000    0.02227    0.01837 =
         0.02110    0.00161    0.00006   -0.00143
C2    1    0.470068    0.480876    0.442886    11.00000    0.02763    0.02491 =
         0.02424   -0.00115   -0.00256    0.00609
AFIX  43
H2    2    0.583263    0.478350    0.487008    11.00000   -1.20000
AFIX   0
C3    1    0.504525    0.424477    0.377999    11.00000    0.02635    0.02471 =
         0.02219    0.00283    0.00009    0.00245
AFIX  43
H3    2    0.392989    0.431050    0.333697    11.00000   -1.20000
AFIX   0
C4    1    0.695079    0.354998    0.369501    11.00000    0.02769    0.02423 =
         0.01897    0.00042    0.00164   -0.00070
C5    1    0.845623    0.291846    0.362301    11.00000    0.02605    0.02261 =
         0.01738   -0.00175    0.00375   -0.00295
C6    1    0.208392    0.600792    0.526454    11.00000    0.01941    0.01536 =
         0.02111    0.00201    0.00278   -0.00245
C7    1   -0.001789    0.658633    0.531493    11.00000    0.02190    0.02089 =
         0.02577    0.00350   -0.00068    0.00179
AFIX  43
H7    2   -0.108605    0.663379    0.485742    11.00000   -1.20000
AFIX   0
C8    1   -0.054760    0.709019    0.602947    11.00000    0.02146    0.01916 =
         0.03233    0.00047    0.00486    0.00162
AFIX  43
H8    2   -0.198936    0.747440    0.606249    11.00000   -1.20000
AFIX   0
C9    1    0.102180    0.703578    0.669808    11.00000    0.02677    0.02093 =
         0.02785   -0.00562    0.00495   -0.00288
AFIX  43
H9    2    0.066146    0.738624    0.718567    11.00000   -1.20000
AFIX   0
C10   1    0.310933    0.646988    0.665122    11.00000    0.02532    0.02863 =
         0.02369   -0.00334   -0.00242   -0.00238
AFIX  43
H10   2    0.418642    0.643359    0.710709    11.00000   -1.20000
AFIX   0
C11   1    0.363936    0.595211    0.593699    11.00000    0.01780    0.02077 =
         0.02456    0.00014    0.00051    0.00129
AFIX  43
H11   2    0.506858    0.555986    0.590997    11.00000   -1.20000
AFIX   0
C12   1    1.019771    0.214572    0.353389    11.00000    0.02348    0.01860 =
         0.01723    0.00130    0.00552   -0.00302
C13   1    1.210188    0.202452    0.409950    11.00000    0.02805    0.02434 =
         0.01936    0.00002   -0.00006   -0.00314
AFIX  43
H13   2    1.222834    0.245070    0.455663    11.00000   -1.20000
AFIX   0
C14   1    1.379689    0.128752    0.399513    11.00000    0.02266    0.02679 =
         0.02999    0.00582   -0.00679   -0.00273
AFIX  43
H14   2    1.507944    0.120738    0.438204    11.00000   -1.20000
AFIX   0
C15   1    1.363193    0.066271    0.332572    11.00000    0.02211    0.02226 =
         0.03194    0.00202    0.00268    0.00309
AFIX  43
H15   2    1.481264    0.016212    0.325320    11.00000   -1.20000
AFIX   0
C16   1    1.175171    0.076876    0.276521    11.00000    0.02764    0.02140 =
         0.02296   -0.00181    0.00314   -0.00117
AFIX  43
H16   2    1.163162    0.033714    0.231151    11.00000   -1.20000
AFIX   0
C17   1    1.004638    0.150435    0.286634    11.00000    0.02183    0.02294 =
         0.01927    0.00214   -0.00025   -0.00148
AFIX  43
H17   2    0.876010    0.157553    0.247958    11.00000   -1.20000
HKLF 4
REM I in P2(1)2(1)2(1)
REM R1 =  0.0573 for   2987 Fo > 4sig(Fo)  and  0.0731 for all   3576 data
REM    163 parameters refined using      0 restraints
END
WGHT      0.0338      0.3124
REM Highest difference peak  0.202,  deepest hole -0.276,  1-sigma level  0.047
Q1    1   0.5647  0.3676  0.3961  11.00000  0.05    0.20
Q2    1   0.3813  0.5252  0.4375  11.00000  0.05    0.19
Q3    1   0.0199  0.6711  0.6404  11.00000  0.05    0.18
Q4    1   1.2253  0.0630  0.3291  11.00000  0.05    0.18
Q5    1   0.2533  0.5603  0.4972  11.00000  0.05    0.17
Q6    1   1.2845  0.1049  0.2973  11.00000  0.05    0.17
Q7    1   0.2080  0.6807  0.6409  11.00000  0.05    0.16
Q8    1  -0.0750  0.7188  0.5427  11.00000  0.05    0.16
Q9    1   0.2462  0.5766  0.5671  11.00000  0.05    0.16
Q10   1   1.1347  0.1446  0.2681  11.00000  0.05    0.15
Q11   1   0.0652  0.7182  0.6223  11.00000  0.05    0.15
Q12   1   0.1453  0.6523  0.5323  11.00000  0.05    0.15
Q13   1  -0.1029  0.6391  0.4200  11.00000  0.05    0.15
Q14   1   0.9179  0.2460  0.3815  11.00000  0.05    0.15
Q15   1   0.6319  0.5852  0.5581  11.00000  0.05    0.15
Q16   1   0.7563  0.3304  0.3191  11.00000  0.05    0.15
Q17   1   0.0941  0.6187  0.5369  11.00000  0.05    0.15
Q18   1   1.3760  0.1198  0.3521  11.00000  0.05    0.15
Q19   1   1.1775  0.2224  0.3616  11.00000  0.05    0.15
Q20   1   0.1979  0.5439  0.3455  11.00000  0.05    0.15
;
