# Supplementary material for: (E)-1,5-Di­phenyl­pent-2-en-4-yn-1-one
Source: Acta Crystallogr Sect E Struct Rep Online. 2013 May 18;69(Pt 6):o911. doi: 10.1107/S1600536813013044 (PMC3685064; doi:10.1107/S1600536813013044)
Supplement: Supplementary file 2 [file e-69-0o911-Isup2.hkl]

# 
# h,k,l, Fc-squared, Fo-squared, sigma(Fo-squared) and status flag 
# 
data_I
_shelx_title ' Bun2 in P2(1)2(1)2(1)' 
_shelx_refln_list_code          4 
_shelx_F_calc_maximum      109.04 
_exptl_crystal_F_000       488.00 
_reflns_d_resolution_high  0.7108 
 
loop_ 
 _symmetry_equiv_pos_as_xyz 
 'x, y, z' 
 '-x+1/2, -y, z+1/2' 
 '-x, y+1/2, -z+1/2' 
 'x+1/2, -y+1/2, -z' 
 
_cell_length_a     5.4696 
_cell_length_b    13.7164 
_cell_length_c    16.3117 
_cell_angle_alpha  90.000 
_cell_angle_beta   90.000 
_cell_angle_gamma  90.000 
 
_shelx_F_squared_multiplier     1.000 
 
loop_ 
 _refln_index_h 
 _refln_index_k 
 _refln_index_l 
 _refln_F_squared_calc 
 _refln_F_squared_meas 
 _refln_F_squared_sigma 
 _refln_observed_status 
   2   0   0      213.87      198.33      6.09 o 
   4   0   0       25.78       32.06      4.08 o 
   6   0   0      385.05      339.01     26.46 o 
   1   1   0      338.32      333.64      3.63 o 
   2   1   0       17.05       18.00      1.61 o 
   3   1   0       13.77       19.17      2.96 o 
   4   1   0       31.34       29.37      2.78 o 
   5   1   0       57.14       51.08      6.34 o 
   6   1   0      372.60      314.36     18.44 o 
   7   1   0       21.43       15.44      4.89 o 
   0   2   0       31.35       32.66      1.18 o 
   1   2   0     4318.66     4288.24     23.59 o 
   2   2   0       97.81      105.11      3.18 o 
   3   2   0      701.65      777.05     10.15 o 
   4   2   0       25.24       31.40      2.86 o 
   5   2   0      603.18      569.65     15.84 o 
   6   2   0        0.80        3.52      3.88 o 
   7   2   0       12.88       31.45      6.81 o 
   1   3   0     1026.68     1047.51      9.36 o 
   2   3   0      108.74      118.05      3.59 o 
   3   3   0       10.93       16.63      2.27 o 
   4   3   0       91.90       89.48      4.41 o 
   5   3   0       96.07       92.30      8.10 o 
   6   3   0       16.59       16.37      4.75 o 
   7   3   0       11.69       15.51      4.93 o 
   0   4   0     1593.30     1709.22     24.57 o 
   1   4   0      586.79      574.76      7.07 o 
   2   4   0      262.03      295.57      5.91 o 
   3   4   0      331.73      334.87      7.45 o 
   4   4   0       22.12       26.31      3.09 o 
   5   4   0        1.04        0.00      2.57 o 
   6   4   0      108.68      109.01      9.85 o 
   7   4   0        0.02        5.71      4.75 o 
   1   5   0      809.89      828.26      9.32 o 
   2   5   0      570.31      577.76      8.77 o 
   3   5   0       60.62       77.73      4.03 o 
   4   5   0       21.50       19.58      3.20 o 
   5   5   0        3.78        5.70      3.56 o 
   6   5   0        0.00        0.00      3.67 o 
   7   5   0       29.14       47.30      7.13 o 
   0   6   0      296.55      311.85      8.00 o 
   1   6   0     2115.07     2153.61     19.54 o 
   2   6   0      370.31      388.74      7.42 o 
   3   6   0        8.78       12.68      2.18 o 
   4   6   0      271.64      257.72      7.57 o 
   5   6   0       90.71       71.01      7.09 o 
   6   6   0        0.41       12.93      4.45 o 
   7   6   0        3.01        6.39      4.63 o 
   1   7   0       23.13       34.89      3.01 o 
   2   7   0       82.83       91.62      4.06 o 
   3   7   0        2.37        6.16      2.05 o 
   4   7   0       46.43       43.61      4.15 o 
   5   7   0        7.29       11.44      4.20 o 
   6   7   0       86.33       88.69      9.01 o 
   7   7   0      187.15      193.52     13.34 o 
   0   8   0     1178.90     1188.11     19.21 o 
   1   8   0        8.30        8.35      1.95 o 
   2   8   0        9.05       10.78      2.38 o 
   3   8   0       28.89       33.81      3.33 o 
   4   8   0       23.20       18.30      3.92 o 
   5   8   0       22.84       20.55      4.84 o 
   6   8   0        0.04       11.28      5.59 o 
   7   8   0      149.78      147.48     19.23 o 
   1   9   0       59.31       71.18      3.97 o 
   2   9   0        9.85       17.09      2.48 o 
   3   9   0        4.23       12.08      3.32 o 
   4   9   0      132.25      138.89      6.61 o 
   5   9   0       31.54       38.45      6.08 o 
   6   9   0        1.26       12.20      7.84 o 
   0  10   0        5.80        7.74      3.00 o 
   1  10   0        2.92        6.37      2.44 o 
   2  10   0        1.66        2.56      2.53 o 
   3  10   0       60.25       65.17      4.82 o 
   4  10   0       55.90       59.05      5.19 o 
   5  10   0        2.90        0.23      4.58 o 
   6  10   0       10.03        3.85      7.08 o 
   1  11   0       15.54       19.77      3.75 o 
   2  11   0       20.98       20.72      2.99 o 
   3  11   0       56.07       61.46      4.89 o 
   4  11   0       50.35       46.43      5.80 o 
   5  11   0       16.01        7.03      7.24 o 
   6  11   0        9.84       24.40      9.42 o 
   0  12   0      176.47      199.12      9.65 o 
   1  12   0       76.33       95.57      5.62 o 
   2  12   0       17.38       23.76      4.73 o 
   3  12   0       77.85       74.97      6.92 o 
   4  12   0       23.34       24.27      4.91 o 
   5  12   0        6.84        8.15     14.92 o 
   6  12   0      102.06      155.88     20.05 o 
   1  13   0       45.20       51.30      5.51 o 
   2  13   0       98.48       93.68      7.61 o 
   3  13   0        0.07        0.36      3.27 o 
   4  13   0        0.84        0.38      4.42 o 
   5  13   0        1.65       23.53     13.61 o 
   0  14   0     1131.30     1132.01     34.84 o 
   1  14   0       75.58       81.73      7.17 o 
   2  14   0       91.20       89.81      7.75 o 
   3  14   0       65.86       77.89      8.74 o 
   4  14   0        0.03        4.53      4.81 o 
   5  14   0      106.44      123.93     18.04 o 
   1  15   0      319.52      315.73     13.98 o 
   2  15   0      102.88      118.63      9.13 o 
   3  15   0        1.06       12.02      5.11 o 
   4  15   0       11.21       15.65      5.63 o 
   0  16   0      189.27      199.05     19.98 o 
   1  16   0      144.91      151.46     12.19 o 
   2  16   0       40.33       33.61      8.62 o 
   3  16   0       47.31       42.40      9.60 o 
   4  16   0      108.90      141.91     15.51 o 
   1  17   0       13.10       12.93      7.36 o 
   2  17   0       14.64       10.59      7.63 o 
   3  17   0        8.35        1.17     12.25 o 
   0  18   0       14.44       31.37     13.73 o 
   1  18   0       59.98       54.99     11.14 o 
   2  18   0        5.77        2.08      7.74 o 
   1  19   0       44.06       33.85     11.43 o 
   1   0   1       21.75       32.13      1.72 o 
   2   0   1      171.46      168.02      2.83 o 
   3   0   1      287.44      294.66      5.52 o 
   4   0   1      116.80      114.52      4.39 o 
   5   0   1      157.79      148.64      8.89 o 
   6   0   1       70.35       67.46      7.86 o 
   7   0   1       23.52       42.59      6.69 o 
  -7   1   1        1.76       15.45      4.99 o 
  -6   1   1       84.02       67.27      7.77 o 
  -5   1   1      114.51      118.48      9.03 o 
  -4   1   1        2.11        0.00      1.82 o 
  -3   1   1      261.45      270.61      5.85 o 
  -2   1   1      681.06      685.08      9.11 o 
  -1   1   1      814.17      745.16      5.73 o 
   0   1   1       17.40       15.66      0.51 o 
   1   1   1      813.33      762.01      6.21 o 
   2   1   1      681.36      671.63      6.79 o 
   3   1   1      261.76      266.25      5.17 o 
   4   1   1        2.11        0.66      2.84 o 
   5   1   1      114.44      109.56      8.80 o 
   6   1   1       84.10       91.01      8.89 o 
   7   1   1        1.78        3.66      4.52 o 
  -7   2   1       28.27       36.97      6.49 o 
  -6   2   1       12.34       16.16      4.85 o 
  -5   2   1      255.86      211.48     10.32 o 
  -4   2   1        5.28        8.36      2.05 o 
  -3   2   1      157.61      166.06      4.92 o 
  -2   2   1       58.06       60.51      2.85 o 
  -1   2   1     9663.85     9029.51     62.31 o 
   0   2   1       13.60       14.88      0.69 o 
   1   2   1     9661.73     9259.37     97.87 o 
   2   2   1       57.91       60.88      2.63 o 
   3   2   1      157.35      170.84      4.39 o 
   4   2   1        5.28        6.75      2.57 o 
   5   2   1      255.89      237.76     10.28 o 
   6   2   1       12.36       15.61      4.51 o 
   7   2   1       28.32       38.99      6.80 o 
  -7   3   1       21.91       19.44      5.36 o 
  -6   3   1       24.89       18.89      5.08 o 
  -5   3   1      135.20      117.35      9.13 o 
  -4   3   1       31.38       34.29      3.34 o 
  -3   3   1      374.92      377.20      7.30 o 
  -2   3   1     1571.38     1647.30     14.59 o 
  -1   3   1     2021.31     1944.01     14.15 o 
   0   3   1     1078.95     1090.19      7.56 o 
   1   3   1     2021.73     1961.15     13.80 o 
   2   3   1     1570.54     1639.54     18.51 o 
   3   3   1      375.27      381.80      7.25 o 
   4   3   1       31.52       28.39      2.90 o 
   5   3   1      135.11      138.78      9.17 o 
   6   3   1       24.89       28.59      5.39 o 
   7   3   1       21.88       26.90      5.97 o 
  -7   4   1       24.46       28.65      8.05 o 
  -6   4   1      132.97      117.94     10.08 o 
  -5   4   1        0.88        8.26      3.31 o 
  -4   4   1      593.55      569.05     10.96 o 
  -3   4   1       43.28       45.85      3.48 o 
  -2   4   1      857.93      907.06      9.84 o 
  -1   4   1      476.09      449.93      6.41 o 
   0   4   1     2264.89     2275.06     16.53 o 
   1   4   1      475.57      453.29      5.98 o 
   2   4   1      857.89      921.01     11.92 o 
   3   4   1       43.18       47.80      3.33 o 
   4   4   1      593.51      568.04      9.61 o 
   5   4   1        0.89        0.00      3.93 o 
   6   4   1      132.96      133.88     10.44 o 
   7   4   1       24.45       24.95      5.69 o 
  -7   5   1       35.08       33.38      6.54 o 
  -6   5   1      151.95      166.24     11.41 o 
  -5   5   1       84.15       79.82      7.11 o 
  -4   5   1       87.94       93.41      5.62 o 
  -3   5   1        8.84       16.17      2.33 o 
  -2   5   1     1391.21     1458.61     13.65 o 
  -1   5   1       22.86       25.03      2.08 o 
   0   5   1       18.79       22.97      2.45 o 
   1   5   1       22.73       26.13      1.92 o 
   2   5   1     1391.38     1466.38     15.97 o 
   3   5   1        8.81       12.19      2.29 o 
   4   5   1       87.95       90.11      5.81 o 
   5   5   1       84.04       83.06      7.00 o 
   6   5   1      151.93      158.98     11.57 o 
   7   5   1       35.14       31.49      7.72 o 
  -7   6   1       22.87       33.48      6.68 o 
  -6   6   1       55.52       57.07      7.32 o 
  -5   6   1       13.04        7.58      3.54 o 
  -4   6   1       18.77       17.44      3.02 o 
  -3   6   1      169.26      173.36      5.69 o 
  -2   6   1      560.36      563.70      8.52 o 
  -1   6   1      133.51      147.11      3.80 o 
   0   6   1      110.14      118.80      3.52 o 
   1   6   1      133.79      140.94      4.32 o 
   2   6   1      559.89      578.45      9.73 o 
   3   6   1      169.56      170.74      5.49 o 
   4   6   1       18.76       15.95      3.01 o 
   5   6   1       13.01       15.04      3.94 o 
   6   6   1       55.50       56.40      7.16 o 
   7   6   1       22.83       24.51      6.23 o 
  -7   7   1       20.64       33.90      6.64 o 
  -6   7   1       46.46       58.22      7.57 o 
  -5   7   1       34.87       41.66      5.65 o 
  -4   7   1      194.29      176.50      6.85 o 
  -3   7   1      248.37      252.26      7.15 o 
  -2   7   1      319.59      328.62      7.32 o 
  -1   7   1       94.44      111.18      3.95 o 
   0   7   1        0.95        1.04      1.42 o 
   1   7   1       94.27      111.48      4.72 o 
   2   7   1      319.31      331.40      6.98 o 
   3   7   1      248.28      255.90      6.93 o 
   4   7   1      194.10      179.16      6.58 o 
   5   7   1       34.86       38.88      5.88 o 
   6   7   1       46.44       64.73      7.59 o 
   7   7   1       20.68       15.83      7.14 o 
  -6   8   1       19.71       20.68      8.04 o 
  -5   8   1       26.50       22.91      5.09 o 
  -4   8   1       38.41       33.71      4.05 o 
  -3   8   1      129.31      133.51      5.87 o 
  -2   8   1      263.31      266.10      6.81 o 
  -1   8   1       96.98      109.44      4.27 o 
   0   8   1       60.81       69.24      3.50 o 
   1   8   1       96.84      103.72      4.14 o 
   2   8   1      263.70      254.09      6.37 o 
   3   8   1      129.44      142.43      7.49 o 
   4   8   1       38.41       45.29      4.28 o 
   5   8   1       26.44       20.43      4.30 o 
   6   8   1       19.75       27.13      5.78 o 
  -6   9   1       10.12       19.96     10.92 o 
  -5   9   1        8.75        3.27      3.80 o 
  -4   9   1       84.94       77.95      5.85 o 
  -3   9   1       47.71       41.82      3.68 o 
  -2   9   1      186.24      197.42      5.62 o 
  -1   9   1      157.20      173.40      5.44 o 
   0   9   1       55.69       62.38      3.71 o 
   1   9   1      156.93      172.67      5.35 o 
   2   9   1      186.40      186.15      6.47 o 
   3   9   1       47.68       56.36      9.18 o 
   4   9   1       84.92       85.09      5.48 o 
   5   9   1        8.71       12.02      3.92 o 
   6   9   1       10.17       10.84     10.00 o 
  -6  10   1       40.28       41.02     11.33 o 
  -5  10   1        9.44        6.50      4.04 o 
  -4  10   1      132.02      129.80      7.24 o 
  -3  10   1      101.37       87.48      5.20 o 
  -2  10   1      123.07      125.82      5.61 o 
  -1  10   1       53.73       66.22      6.03 o 
   0  10   1       89.19      102.02      4.85 o 
   1  10   1       53.85       66.13      6.33 o 
   2  10   1      123.31      128.19      5.55 o 
   3  10   1      101.49       92.93      5.50 o 
   4  10   1      131.99      129.51      6.64 o 
   5  10   1        9.48       10.61      5.24 o 
   6  10   1       40.26       46.53     11.83 o 
  -6  11   1       18.23       33.15     10.61 o 
  -5  11   1      112.37      132.28     12.27 o 
  -4  11   1       46.94       51.20      5.14 o 
  -3  11   1        3.56        7.01      3.13 o 
  -2  11   1       79.35       86.60      5.17 o 
  -1  11   1       54.67       71.45      6.12 o 
   0  11   1      100.33      116.88      6.59 o 
   1  11   1       54.56       66.52      4.50 o 
   2  11   1       79.43       81.91      6.85 o 
   3  11   1        3.55        5.43      4.46 o 
   4  11   1       46.86       52.12      6.00 o 
   5  11   1      112.22       99.85     15.93 o 
   6  11   1       18.20       27.72      9.91 o 
  -6  12   1        6.01        9.36      7.84 o 
  -5  12   1       30.71       28.65     18.35 o 
  -4  12   1       25.40       23.94      4.88 o 
  -3  12   1       51.52       51.99      4.52 o 
  -2  12   1       47.67       46.07      4.89 o 
  -1  12   1       20.98       32.90      3.70 o 
   0  12   1      159.68      163.74      6.47 o 
   1  12   1       20.95       26.45      3.86 o 
   2  12   1       47.64       44.12      5.18 o 
   3  12   1       51.62       47.03      6.51 o 
   4  12   1       25.43       31.74      6.11 o 
   5  12   1       30.64       51.20     12.49 o 
   6  12   1        6.02        0.00      7.00 o 
  -5  13   1        1.27       10.77     13.97 o 
  -4  13   1       23.59       14.62      5.49 o 
  -3  13   1        5.56       12.56      3.78 o 
  -2  13   1       89.87       85.19      7.13 o 
  -1  13   1       26.54       33.58      8.23 o 
   0  13   1       70.17       89.40      7.09 o 
   1  13   1       26.47       24.25      4.35 o 
   2  13   1       89.86       77.25      7.22 o 
   3  13   1        5.58        0.00      3.62 o 
   4  13   1       23.67       19.25      5.94 o 
   5  13   1        1.28        0.00      4.98 o 
  -5  14   1       63.89       59.67     21.90 o 
  -4  14   1        0.37        0.00      5.79 o 
  -3  14   1        4.93       12.54      4.95 o 
  -2  14   1       17.39       17.86      4.33 o 
  -1  14   1       51.88       56.52      7.16 o 
   0  14   1       34.72       52.33      7.77 o 
   1  14   1       51.89       51.16      6.07 o 
   2  14   1       17.35       12.56      4.20 o 
   3  14   1        4.93        3.43      4.03 o 
   4  14   1        0.38        0.37      5.00 o 
   5  14   1       63.94       66.16     12.77 o 
  -4  15   1       35.15       54.13      8.83 o 
  -3  15   1       29.54       28.46      5.95 o 
  -2  15   1        2.96        0.00      7.30 o 
  -1  15   1       34.53       26.72      6.06 o 
   0  15   1       94.04       90.62      9.36 o 
   1  15   1       34.51       38.20      5.51 o 
   2  15   1        2.98        5.66      3.95 o 
   3  15   1       29.49       32.55      8.07 o 
   4  15   1       35.16       45.32      8.19 o 
  -4  16   1        5.14        8.88      7.35 o 
  -3  16   1        0.91       13.57      8.75 o 
  -2  16   1        5.35       12.05      6.27 o 
  -1  16   1       60.39       60.04     10.13 o 
   0  16   1       30.46       37.22      7.36 o 
   1  16   1       60.39       62.43      8.33 o 
   2  16   1        5.36        1.12      4.97 o 
   3  16   1        0.91        9.55      8.00 o 
   4  16   1        5.15        7.10      6.18 o 
  -3  17   1       21.90       24.49      8.47 o 
  -2  17   1       30.08       40.73      9.44 o 
  -1  17   1       39.48       39.43      9.26 o 
   0  17   1      366.60      358.55     19.06 o 
   1  17   1       39.41       39.94      7.97 o 
   2  17   1       30.11       17.69     10.78 o 
   3  17   1       21.91       16.53      8.27 o 
  -2  18   1       47.51       53.85      9.38 o 
  -1  18   1       90.26      103.47     13.51 o 
   0  18   1       76.31       82.51     12.05 o 
   1  18   1       90.34       65.61     13.37 o 
   2  18   1       47.59       33.94     12.80 o 
  -1  19   1       40.98       32.33      9.97 o 
   0  19   1       52.09       30.21     11.10 o 
   1  19   1       40.94       44.76     16.04 o 
   0   0   2      603.28      584.55      5.57 o 
   1   0   2      216.92      190.77      2.66 o 
   2   0   2       35.65       43.04      4.65 o 
   3   0   2      290.93      291.10      7.50 o 
   4   0   2      251.94      251.96      7.71 o 
   5   0   2      171.33      163.01      7.34 o 
   6   0   2       47.79       49.45      6.96 o 
   7   0   2        3.52        9.96      4.26 o 
  -7   1   2       13.30       29.62      5.94 o 
  -6   1   2       23.90       19.27      4.88 o 
  -5   1   2       37.16       34.04      4.47 o 
  -4   1   2      169.41      163.04      8.48 o 
  -3   1   2      442.80      479.95     10.51 o 
  -2   1   2       49.99       54.82      3.12 o 
  -1   1   2     2782.19     2699.56     21.09 o 
   0   1   2      213.64      188.15      3.02 o 
   1   1   2     2782.92     2732.12     23.15 o 
   2   1   2       50.08       48.33      1.95 o 
   3   1   2      443.18      486.64      9.38 o 
   4   1   2      169.23      167.00      5.94 o 
   5   1   2       37.14       38.46      4.51 o 
   6   1   2       23.90       22.39      5.06 o 
   7   1   2       13.32        7.29      4.98 o 
  -7   2   2       41.95       47.94      7.51 o 
  -6   2   2       20.12       25.02      5.38 o 
  -5   2   2      166.20      149.86      7.33 o 
  -4   2   2       35.41       41.76      4.77 o 
  -3   2   2       94.37       94.56      3.86 o 
  -2   2   2      302.05      308.63      6.48 o 
  -1   2   2     1098.67     1112.37      8.80 o 
   0   2   2      722.68      706.50      4.62 o 
   1   2   2     1098.40     1097.96     10.32 o 
   2   2   2      301.66      307.84      5.83 o 
   3   2   2       94.38       89.38      3.39 o 
   4   2   2       35.43       37.29      4.16 o 
   5   2   2      166.10      161.31      7.32 o 
   6   2   2       20.06       22.27      5.28 o 
   7   2   2       42.01       41.61      6.85 o 
  -7   3   2       88.78       86.40      9.20 o 
  -6   3   2       56.67       49.52      6.90 o 
  -5   3   2       11.29        5.31      3.47 o 
  -4   3   2      129.36      130.52      5.30 o 
  -3   3   2      312.45      323.84      7.15 o 
  -2   3   2     1098.48     1150.09     11.24 o 
  -1   3   2    11888.79    11322.44     78.49 o 
   0   3   2     8861.08     8328.94     68.63 o 
   1   3   2    11889.99    11341.96    140.91 o 
   2   3   2     1098.51     1155.88     13.14 o 
   3   3   2      312.29      325.14      6.18 o 
   4   3   2      129.27      118.56      4.38 o 
   5   3   2       11.24       12.14      3.37 o 
   6   3   2       56.70       50.94      6.84 o 
   7   3   2       88.78       77.91      8.65 o 
  -7   4   2       58.08       62.80      8.53 o 
  -6   4   2      126.82      105.45      9.68 o 
  -5   4   2       97.82       88.42      9.01 o 
  -4   4   2       42.71       32.55      3.52 o 
  -3   4   2      145.28      147.71      5.24 o 
  -2   4   2       21.45       22.57      2.99 o 
  -1   4   2      858.62      876.78      7.98 o 
   0   4   2       50.43       44.32      1.62 o 
   1   4   2      858.32      867.94      8.90 o 
   2   4   2       21.41       20.85      2.16 o 
   3   4   2      145.27      143.73      4.44 o 
   4   4   2       42.72       43.26      3.72 o 
   5   4   2       97.85       87.56      7.42 o 
   6   4   2      126.84      121.78      9.91 o 
   7   4   2       58.06       60.12      8.27 o 
  -7   5   2       77.22       83.23      9.38 o 
  -6   5   2       16.04       17.44      4.76 o 
  -5   5   2       39.38       45.12      5.72 o 
  -4   5   2      337.22      330.77      8.86 o 
  -3   5   2      313.41      338.83      7.69 o 
  -2   5   2      460.33      503.84      7.70 o 
  -1   5   2     1221.70     1201.95     12.15 o 
   0   5   2      151.43      149.15      3.57 o 
   1   5   2     1220.73     1211.06     12.36 o 
   2   5   2      460.18      515.14      8.66 o 
   3   5   2      313.31      338.44      7.40 o 
   4   5   2      337.12      334.78      7.59 o 
   5   5   2       39.32       33.37      4.29 o 
   6   5   2       16.03       22.55      4.79 o 
   7   5   2       77.23       87.98      9.79 o 
  -7   6   2       14.43        8.84      7.79 o 
  -6   6   2       62.29       71.59      8.46 o 
  -5   6   2       34.81       32.78      5.37 o 
  -4   6   2        1.97        0.00      2.22 o 
  -3   6   2       29.14       40.60      3.21 o 
  -2   6   2      748.54      735.80      9.93 o 
  -1   6   2      526.19      551.69      7.44 o 
   0   6   2        2.43        1.73      1.26 o 
   1   6   2      526.19      555.63      8.36 o 
   2   6   2      748.05      732.35     10.80 o 
   3   6   2       29.08       46.04      3.87 o 
   4   6   2        1.98        8.02      3.48 o 
   5   6   2       34.79       42.40      4.57 o 
   6   6   2       62.36       61.81      8.05 o 
   7   6   2       14.45       11.01      6.71 o 
  -7   7   2        8.55        9.68     12.83 o 
  -6   7   2       27.60       32.65      6.08 o 
  -5   7   2       62.16       56.89      6.61 o 
  -4   7   2       59.75       48.98      4.95 o 
  -3   7   2       23.67       40.50      3.31 o 
  -2   7   2       31.47       32.61      2.88 o 
  -1   7   2      444.62      474.07      7.93 o 
   0   7   2       42.69       58.03      3.62 o 
   1   7   2      444.37      473.59      7.64 o 
   2   7   2       31.49       37.38      3.85 o 
   3   7   2       23.63       33.98      3.65 o 
   4   7   2       59.57       60.70      4.47 o 
   5   7   2       62.04       58.86      5.31 o 
   6   7   2       27.60       33.84      5.88 o 
   7   7   2        8.56        9.65      7.54 o 
  -6   8   2       14.60       13.67      5.77 o 
  -5   8   2        5.15        5.34      3.83 o 
  -4   8   2      101.10       96.46      6.57 o 
  -3   8   2       45.07       51.46      3.91 o 
  -2   8   2      173.53      175.72      5.33 o 
  -1   8   2      579.85      585.75      9.44 o 
   0   8   2       62.94       71.17      4.84 o 
   1   8   2      579.44      606.51      9.30 o 
   2   8   2      173.48      170.73      6.87 o 
   3   8   2       45.01       42.93      6.10 o 
   4   8   2      101.18      112.88      5.84 o 
   5   8   2        5.11        7.27      3.08 o 
   6   8   2       14.61       10.71     15.33 o 
  -6   9   2       38.47       65.23      9.53 o 
  -5   9   2       11.57       20.48      5.02 o 
  -4   9   2       29.15       33.85      4.30 o 
  -3   9   2      171.39      163.60      6.01 o 
  -2   9   2       59.10       64.12      3.56 o 
  -1   9   2      180.89      190.28      5.77 o 
   0   9   2      824.22      814.60     11.66 o 
   1   9   2      180.98      189.74      5.52 o 
   2   9   2       59.11       64.40      4.61 o 
   3   9   2      171.29      163.58      6.49 o 
   4   9   2       29.00       36.26      6.67 o 
   5   9   2       11.57       15.11      5.12 o 
   6   9   2       38.48       46.09      9.20 o 
  -6  10   2       50.46       60.90     12.94 o 
  -5  10   2      124.48      133.38      9.54 o 
  -4  10   2       31.35       30.81      4.10 o 
  -3  10   2      101.55       94.96      5.36 o 
  -2  10   2       14.13       12.21      3.53 o 
  -1  10   2       67.56       68.59      4.55 o 
   0  10   2       60.39       67.85      6.58 o 
   1  10   2       67.52       73.04      4.22 o 
   2  10   2       14.09       16.15      2.90 o 
   3  10   2      101.64      103.78      7.61 o 
   4  10   2       31.38       31.74      4.45 o 
   5  10   2      124.49      119.86     10.54 o 
   6  10   2       50.43       71.24     16.49 o 
  -6  11   2       17.37       20.84     16.10 o 
  -5  11   2       28.71       30.89      7.29 o 
  -4  11   2       38.98       41.44      4.86 o 
  -3  11   2      161.61      147.95      6.00 o 
  -2  11   2      270.50      263.58      7.81 o 
  -1  11   2      424.20      417.62      9.36 o 
   0  11   2        7.93       15.05      3.25 o 
   1  11   2      424.04      415.45      9.14 o 
   2  11   2      270.35      258.47      9.60 o 
   3  11   2      161.69      157.85     13.21 o 
   4  11   2       38.94       39.41      6.37 o 
   5  11   2       28.67       26.83      6.12 o 
   6  11   2       17.38       37.58     18.12 o 
  -5  12   2      124.38      124.80     12.87 o 
  -4  12   2        1.28        2.58      4.22 o 
  -3  12   2       13.58       11.79      2.91 o 
  -2  12   2       74.24       80.28      6.28 o 
  -1  12   2       56.24       62.70      4.79 o 
   0  12   2       13.76       14.01      3.54 o 
   1  12   2       56.18       65.12      5.86 o 
   2  12   2       74.48       85.97      7.09 o 
   3  12   2       13.55       15.40      4.81 o 
   4  12   2        1.28        0.31      3.83 o 
   5  12   2      124.39      134.67     14.33 o 
  -5  13   2       19.06       32.64     10.34 o 
  -4  13   2        1.48        0.10      8.47 o 
  -3  13   2       90.04       83.74      7.69 o 
  -2  13   2       13.43       21.65      3.71 o 
  -1  13   2       83.98      101.88      5.94 o 
   0  13   2        1.75        5.00      3.17 o 
   1  13   2       83.94       85.31      7.21 o 
   2  13   2       13.44       19.81      4.41 o 
   3  13   2       90.11       84.97      8.91 o 
   4  13   2        1.48        0.00      3.86 o 
   5  13   2       19.01       41.55     10.63 o 
  -5  14   2        4.52        4.87     16.16 o 
  -4  14   2        4.17        9.34      6.39 o 
  -3  14   2       64.49       62.52      8.16 o 
  -2  14   2       40.00       34.58      7.31 o 
  -1  14   2       15.81       18.30      4.22 o 
   0  14   2      285.73      269.81     10.47 o 
   1  14   2       15.85       17.86      6.43 o 
   2  14   2       40.10       32.02      6.14 o 
   3  14   2       64.49       72.01      8.62 o 
   4  14   2        4.16        8.05      4.32 o 
   5  14   2        4.49       30.02     17.32 o 
  -4  15   2       10.15       24.57      6.20 o 
  -3  15   2       15.77       14.92      5.92 o 
  -2  15   2        2.45        0.00      4.38 o 
  -1  15   2       78.94       83.20     12.93 o 
   0  15   2        9.46        6.29      4.57 o 
   1  15   2       79.03       81.29      7.82 o 
   2  15   2        2.46        1.87      4.18 o 
   3  15   2       15.78       14.23      5.73 o 
   4  15   2       10.12       21.88      6.70 o 
  -4  16   2        5.75        3.26      7.63 o 
  -3  16   2        5.31        5.17      5.62 o 
  -2  16   2        5.23        5.25      5.24 o 
  -1  16   2      159.89      165.21     15.45 o 
   0  16   2       19.12       11.44      5.87 o 
   1  16   2      159.89      167.78     13.29 o 
   2  16   2        5.24        1.41      4.60 o 
   3  16   2        5.34        8.37      6.39 o 
   4  16   2        5.76        6.24      5.82 o 
  -3  17   2       29.07       18.54      6.65 o 
  -2  17   2       11.92       22.12      6.17 o 
  -1  17   2      129.93      132.74     14.42 o 
   0  17   2       93.14       73.02     11.21 o 
   1  17   2      129.90      136.90     12.29 o 
   2  17   2       11.91        6.78      8.46 o 
   3  17   2       29.06       25.59     11.39 o 
  -2  18   2       69.99       90.21     11.00 o 
  -1  18   2       18.78       33.44      8.73 o 
   0  18   2       34.78       30.17      8.58 o 
   1  18   2       18.79       18.47      7.32 o 
   2  18   2       70.00       62.51     19.06 o 
  -1  19   2       16.15       21.60     16.17 o 
   0  19   2       47.05       33.90     12.14 o 
   1  19   2       16.15       33.98     15.86 o 
   1   0   3     2769.07     2645.42     20.64 o 
   2   0   3       98.74       93.50      3.76 o 
   3   0   3      776.63      780.78     12.66 o 
   4   0   3      200.49      200.42      7.28 o 
   5   0   3      267.18      245.73      8.78 o 
   6   0   3       12.40       13.17      6.46 o 
   7   0   3        1.34        5.85      6.05 o 
  -7   1   3       21.22       29.99      6.07 o 
  -6   1   3      273.74      240.54     12.18 o 
  -5   1   3      395.59      375.58     10.72 o 
  -4   1   3      258.62      243.50      8.79 o 
  -3   1   3      103.26      110.92      5.09 o 
  -2   1   3     1485.73     1423.90     15.28 o 
  -1   1   3       31.47       29.71      1.40 o 
   0   1   3     3124.06     3043.26     15.77 o 
   1   1   3       31.39       32.90      1.51 o 
   2   1   3     1486.17     1428.04     15.28 o 
   3   1   3      103.32      110.46      4.97 o 
   4   1   3      258.72      246.72      7.28 o 
   5   1   3      395.79      368.98     10.62 o 
   6   1   3      273.47      224.67     13.50 o 
   7   1   3       21.18       25.52      5.90 o 
  -7   2   3       12.87       16.56      5.91 o 
  -6   2   3      188.13      182.55     11.57 o 
  -5   2   3      301.93      295.96     10.90 o 
  -4   2   3      155.27      151.17      7.49 o 
  -3   2   3      292.38      309.47      8.88 o 
  -2   2   3      342.84      327.14      5.58 o 
  -1   2   3     2392.51     2384.20     18.30 o 
   0   2   3     2257.90     2267.96     11.77 o 
   1   2   3     2393.78     2419.42     16.94 o 
   2   2   3      342.36      333.72      7.01 o 
   3   2   3      292.03      303.69      5.36 o 
   4   2   3      155.11      159.66      6.21 o 
   5   2   3      302.01      293.32      8.97 o 
   6   2   3      188.26      161.23     10.74 o 
   7   2   3       12.89       18.70      5.13 o 
  -7   3   3        4.86       11.12      5.03 o 
  -6   3   3        9.70        8.14      6.54 o 
  -5   3   3      419.55      390.00     12.59 o 
  -4   3   3       87.15       85.95      6.86 o 
  -3   3   3      300.62      289.55      6.74 o 
  -2   3   3       96.17      115.50      3.48 o 
  -1   3   3     1794.95     1813.28     18.40 o 
   0   3   3     1911.21     1856.09     10.27 o 
   1   3   3     1796.11     1790.95     16.91 o 
   2   3   3       96.10      114.63      3.65 o 
   3   3   3      300.68      290.32      5.82 o 
   4   3   3       87.30       84.42      3.77 o 
   5   3   3      419.22      392.73     10.40 o 
   6   3   3        9.72       15.45      6.29 o 
   7   3   3        4.84       14.86      5.07 o 
  -7   4   3        1.98        4.63      4.24 o 
  -6   4   3       39.81       36.77      6.43 o 
  -5   4   3       97.85      102.21      8.28 o 
  -4   4   3        5.47        3.55      3.10 o 
  -3   4   3      116.36      114.78      4.82 o 
  -2   4   3      133.07      156.04      4.35 o 
  -1   4   3      886.34      895.58      8.98 o 
   0   4   3        0.09        0.81      0.94 o 
   1   4   3      885.92      881.28      7.52 o 
   2   4   3      133.05      157.52      4.26 o 
   3   4   3      116.42      121.75      4.11 o 
   4   4   3        5.49        9.59      3.61 o 
   5   4   3       97.97      104.76      6.78 o 
   6   4   3       39.81       34.38      6.29 o 
   7   4   3        1.99        4.54      5.19 o 
  -7   5   3       44.73       63.27      8.54 o 
  -6   5   3       18.18       17.91      4.94 o 
  -5   5   3       20.32       24.00      4.60 o 
  -4   5   3      122.83      128.65      6.48 o 
  -3   5   3      170.12      174.48      5.33 o 
  -2   5   3     1046.89     1067.32     15.69 o 
  -1   5   3     1188.40     1157.73      9.98 o 
   0   5   3        1.08        1.83      0.97 o 
   1   5   3     1189.19     1146.97      9.91 o 
   2   5   3     1047.01     1073.98     12.82 o 
   3   5   3      169.85      183.52      6.71 o 
   4   5   3      122.65      126.67      5.03 o 
   5   5   3       20.29       20.78      3.58 o 
   6   5   3       18.19       22.44      5.33 o 
   7   5   3       44.75       45.22      8.72 o 
  -7   6   3       44.19       49.53      7.76 o 
  -6   6   3        0.61        0.52      5.20 o 
  -5   6   3       32.26       30.19      5.59 o 
  -4   6   3       72.32       66.13      5.36 o 
  -3   6   3      210.22      221.68      6.30 o 
  -2   6   3      554.64      589.94      8.98 o 
  -1   6   3      621.73      636.51      7.37 o 
   0   6   3      198.87      208.68      4.50 o 
   1   6   3      622.03      631.34     13.07 o 
   2   6   3      554.95      565.56      9.03 o 
   3   6   3      210.50      216.91      6.25 o 
   4   6   3       72.37       61.22      4.23 o 
   5   6   3       32.24       28.83      4.63 o 
   6   6   3        0.60        5.19      4.52 o 
   7   6   3       44.15       33.35     10.78 o 
  -7   7   3       31.77       49.38      7.97 o 
  -6   7   3        9.12       16.81      5.87 o 
  -5   7   3       16.66       13.29      4.26 o 
  -4   7   3      100.02      100.88      6.78 o 
  -3   7   3      437.27      416.97      9.05 o 
  -2   7   3       60.72       56.77      3.73 o 
  -1   7   3      674.30      674.45      7.59 o 
   0   7   3       20.50       33.71      2.60 o 
   1   7   3      674.35      698.65      8.91 o 
   2   7   3       60.66       60.20      5.29 o 
   3   7   3      437.58      419.77      9.44 o 
   4   7   3      100.10      104.24      5.40 o 
   5   7   3       16.67       19.92      3.88 o 
   6   7   3        9.16        9.27      6.00 o 
   7   7   3       31.75       13.24      8.14 o 
  -6   8   3       22.58       41.35      8.16 o 
  -5   8   3       18.02       23.21      5.03 o 
  -4   8   3      175.89      161.29      7.53 o 
  -3   8   3      172.69      179.84      5.99 o 
  -2   8   3      170.57      187.14      4.97 o 
  -1   8   3      168.43      163.87      6.29 o 
   0   8   3       45.27       54.93      3.24 o 
   1   8   3      168.36      168.58      4.58 o 
   2   8   3      170.80      184.99      6.25 o 
   3   8   3      172.46      187.52      6.77 o 
   4   8   3      175.87      165.30      6.17 o 
   5   8   3       18.09       20.30      4.19 o 
   6   8   3       22.52       29.81      7.47 o 
  -6   9   3       44.04       52.28      8.96 o 
  -5   9   3        9.25        9.13      4.84 o 
  -4   9   3       38.48       49.32      5.23 o 
  -3   9   3      207.98      204.81      6.62 o 
  -2   9   3       51.06       57.71      3.60 o 
  -1   9   3       76.85       83.43      4.12 o 
   0   9   3       97.91      103.30      4.40 o 
   1   9   3       76.86       92.01      4.66 o 
   2   9   3       50.86       69.33      6.24 o 
   3   9   3      208.12      196.09      6.71 o 
   4   9   3       38.51       50.51      5.13 o 
   5   9   3        9.24        6.26      4.58 o 
   6   9   3       43.96       52.35     14.56 o 
  -6  10   3       24.37       40.94     10.86 o 
  -5  10   3       72.55       76.91      8.37 o 
  -4  10   3       27.06       29.84      4.74 o 
  -3  10   3       31.48       26.44      3.46 o 
  -2  10   3        1.59        3.05      1.96 o 
  -1  10   3       43.88       45.40      3.76 o 
   0  10   3       76.97       88.09      5.49 o 
   1  10   3       43.98       59.39      5.57 o 
   2  10   3        1.59        4.15      3.00 o 
   3  10   3       31.48       27.57      6.10 o 
   4  10   3       27.00       30.49      4.76 o 
   5  10   3       72.56       71.45      8.49 o 
   6  10   3       24.38       15.92      7.28 o 
  -6  11   3        5.34        0.00     10.54 o 
  -5  11   3       18.26       20.10      5.83 o 
  -4  11   3       10.03       14.20      4.03 o 
  -3  11   3       35.82       42.28      4.11 o 
  -2  11   3      207.67      199.37      6.41 o 
  -1  11   3      253.84      259.68      7.39 o 
   0  11   3      148.72      140.57      5.65 o 
   1  11   3      253.70      249.01      8.99 o 
   2  11   3      207.90      182.12      9.26 o 
   3  11   3       35.74       33.98      7.01 o 
   4  11   3       10.01        9.74      3.78 o 
   5  11   3       18.31       21.10      5.54 o 
   6  11   3        5.34       16.48      6.48 o 
  -5  12   3      129.59      159.36     14.87 o 
  -4  12   3       65.43       62.05      6.52 o 
  -3  12   3       11.36       10.34      3.21 o 
  -2  12   3        5.58       10.84      2.63 o 
  -1  12   3      265.91      259.33      7.75 o 
   0  12   3       23.57       25.76      4.19 o 
   1  12   3      265.98      257.87      9.67 o 
   2  12   3        5.57        8.88      4.03 o 
   3  12   3       11.34       10.66      4.44 o 
   4  12   3       65.46       69.27      7.22 o 
   5  12   3      129.72      152.29     12.65 o 
  -5  13   3       65.62       74.51     31.31 o 
  -4  13   3       70.20       85.30      9.05 o 
  -3  13   3       33.34       35.57      4.82 o 
  -2  13   3       30.20       40.42      5.02 o 
  -1  13   3      337.88      325.69     10.61 o 
   0  13   3       34.17       33.97      4.78 o 
   1  13   3      338.16      331.20     12.52 o 
   2  13   3       30.20       27.88      7.40 o 
   3  13   3       33.38       31.07      6.18 o 
   4  13   3       70.11       72.66      7.60 o 
   5  13   3       65.54       67.17      9.14 o 
  -5  14   3       18.48       17.44     15.57 o 
  -4  14   3        6.12        4.86      5.83 o 
  -3  14   3       36.97       45.26      6.33 o 
  -2  14   3        1.24        1.11      3.26 o 
  -1  14   3       79.33       73.72      7.70 o 
   0  14   3      685.23      657.87     16.13 o 
   1  14   3       79.24       89.15      7.75 o 
   2  14   3        1.25        0.27      4.73 o 
   3  14   3       36.98       39.73      7.00 o 
   4  14   3        6.12        6.39      4.09 o 
   5  14   3       18.48       30.18      9.34 o 
  -4  15   3       18.93       32.65      8.73 o 
  -3  15   3       42.79       42.14      7.63 o 
  -2  15   3       78.27       83.42      9.42 o 
  -1  15   3       69.11       60.28      9.51 o 
   0  15   3       49.57       47.51      6.00 o 
   1  15   3       69.04       69.05      7.29 o 
   2  15   3       78.39       83.86      9.07 o 
   3  15   3       42.88       50.62      7.83 o 
   4  15   3       18.93       23.98      6.98 o 
  -4  16   3       29.71       32.94      9.18 o 
  -3  16   3       26.75       39.15      7.71 o 
  -2  16   3       20.31       17.39      5.91 o 
  -1  16   3      235.71      224.44     17.80 o 
   0  16   3      144.60      145.86     14.18 o 
   1  16   3      235.89      227.34     11.88 o 
   2  16   3       20.26       10.81      5.48 o 
   3  16   3       26.79       36.79     12.30 o 
   4  16   3       29.74       58.27     15.93 o 
  -3  17   3        1.53        2.28      6.12 o 
  -2  17   3        1.38        0.00      4.61 o 
  -1  17   3       18.27       13.45      7.57 o 
   0  17   3       33.85       27.77     10.29 o 
   1  17   3       18.28       20.41      8.98 o 
   2  17   3        1.36        8.87      6.77 o 
   3  17   3        1.53        0.00      8.39 o 
  -2  18   3       12.33       17.16      6.88 o 
  -1  18   3       20.47       29.74      7.52 o 
   0  18   3       32.16       27.33      8.31 o 
   1  18   3       20.46       20.42      9.24 o 
   2  18   3       12.34        8.29     11.25 o 
   0  19   3        4.18       26.34      8.50 o 
   0   0   4    11610.52    11066.64     77.66 o 
   1   0   4     1456.21     1418.20     11.27 o 
   2   0   4       23.33       23.43      2.53 o 
   3   0   4        0.61        3.94      3.08 o 
   4   0   4      419.82      404.44     10.51 o 
   5   0   4      144.93      133.33      7.59 o 
   6   0   4       12.16       19.17      5.05 o 
   7   0   4        5.27       12.01      5.23 o 
  -7   1   4       64.14       71.22      8.96 o 
  -6   1   4      253.36      238.08     16.20 o 
  -5   1   4      168.59      169.26      8.73 o 
  -4   1   4       36.48       41.99      4.34 o 
  -3   1   4      164.84      151.90      6.48 o 
  -2   1   4       32.38       40.48      2.01 o 
  -1   1   4      366.83      362.12      5.26 o 
   0   1   4     2269.41     2160.85     16.19 o 
   1   1   4      367.39      361.18      5.43 o 
   2   1   4       32.33       42.66      2.51 o 
   3   1   4      165.10      162.40      5.96 o 
   4   1   4       36.47       36.07      4.17 o 
   5   1   4      168.75      157.50      7.33 o 
   6   1   4      253.39      220.26     11.20 o 
   7   1   4       64.05       64.59      8.25 o 
  -7   2   4       36.40       35.09      6.50 o 
  -6   2   4       50.87       46.13      7.36 o 
  -5   2   4      104.33      102.35      8.16 o 
  -4   2   4      121.27      105.36      7.13 o 
  -3   2   4      256.48      281.99      7.85 o 
  -2   2   4      278.13      297.55     10.07 o 
  -1   2   4      982.82      961.09      8.04 o 
   0   2   4     1090.37     1096.62      8.03 o 
   1   2   4      982.20      960.41      8.81 o 
   2   2   4      278.40      296.74      5.30 o 
   3   2   4      256.46      274.44      7.77 o 
   4   2   4      121.49      111.29      5.69 o 
   5   2   4      104.20      103.52      6.74 o 
   6   2   4       50.86       50.10      6.75 o 
   7   2   4       36.37       47.66      7.14 o 
  -7   3   4        8.95       22.56      5.53 o 
  -6   3   4        1.82        0.00      3.49 o 
  -5   3   4        2.27        0.68      3.12 o 
  -4   3   4       92.70       93.30      7.35 o 
  -3   3   4       34.65       43.13      4.36 o 
  -2   3   4      309.91      286.69      5.77 o 
  -1   3   4     1246.43     1258.22     11.24 o 
   0   3   4     1346.18     1341.33     10.19 o 
   1   3   4     1246.07     1274.36     10.82 o 
   2   3   4      309.99      300.77      5.76 o 
   3   3   4       34.72       39.32      3.36 o 
   4   3   4       92.65       88.10      5.67 o 
   5   3   4        2.26        0.00      2.46 o 
   6   3   4        1.81        8.73      3.82 o 
   7   3   4        8.93       17.71     10.70 o 
  -7   4   4       69.76       79.52      9.38 o 
  -6   4   4       56.98       52.88      8.75 o 
  -5   4   4       26.86       24.34      4.80 o 
  -4   4   4      133.26      147.96      7.85 o 
  -3   4   4       90.65      103.91      3.98 o 
  -2   4   4      258.73      260.15      5.76 o 
  -1   4   4      338.18      343.34      6.93 o 
   0   4   4      105.04      119.54      2.54 o 
   1   4   4      338.78      345.84      4.97 o 
   2   4   4      258.96      259.76      5.37 o 
   3   4   4       90.56       99.08      4.61 o 
   4   4   4      133.29      130.62      4.68 o 
   5   4   4       26.78       20.34      3.44 o 
   6   4   4       56.93       57.67      7.08 o 
   7   4   4       69.77       88.49     11.24 o 
  -7   5   4       44.56       51.66      8.11 o 
  -6   5   4        2.84        2.65      5.08 o 
  -5   5   4       39.24       39.58      5.84 o 
  -4   5   4      233.92      216.76      7.86 o 
  -3   5   4       41.21       45.12      3.43 o 
  -2   5   4      701.76      700.40     10.25 o 
  -1   5   4      331.91      339.33      4.49 o 
   0   5   4      280.64      283.86      3.76 o 
   1   5   4      331.99      341.28      7.83 o 
   2   5   4      701.08      689.94      8.95 o 
   3   5   4       41.13       50.57      4.04 o 
   4   5   4      233.90      221.49      6.22 o 
   5   5   4       39.31       45.00      4.77 o 
   6   5   4        2.81        6.23      3.95 o 
   7   5   4       44.57       47.58     14.43 o 
  -7   6   4       12.68       19.12      7.06 o 
  -6   6   4       34.78       37.58      7.25 o 
  -5   6   4       30.85       38.07      5.81 o 
  -4   6   4        5.82        8.32      2.76 o 
  -3   6   4       73.47       66.97      4.37 o 
  -2   6   4     1757.46     1733.15     17.84 o 
  -1   6   4     1801.44     1803.52     15.02 o 
   0   6   4      450.59      419.56      6.61 o 
   1   6   4     1802.28     1806.60     20.37 o 
   2   6   4     1757.06     1694.02     15.24 o 
   3   6   4       73.47       71.05      3.99 o 
   4   6   4        5.79       12.48      3.07 o 
   5   6   4       30.94       30.09      4.20 o 
   6   6   4       34.83       29.71      5.88 o 
   7   6   4       12.71       11.46      7.87 o 
  -7   7   4       35.33       38.88      7.52 o 
  -6   7   4        9.71       11.60      5.50 o 
  -5   7   4       96.62       92.83      8.65 o 
  -4   7   4      106.00      102.40      6.61 o 
  -3   7   4       37.27       44.82      3.86 o 
  -2   7   4      109.91       97.37      4.66 o 
  -1   7   4       23.95       22.11      2.53 o 
   0   7   4       10.94       13.50      2.25 o 
   1   7   4       24.00       15.92      3.52 o 
   2   7   4      109.87      111.40      3.81 o 
   3   7   4       37.16       54.24      7.07 o 
   4   7   4      105.92      109.67      5.47 o 
   5   7   4       96.68       86.61      7.87 o 
   6   7   4        9.73       17.59      6.57 o 
   7   7   4       35.31       21.47     10.07 o 
  -6   8   4       20.50       39.32      7.83 o 
  -5   8   4       81.35       93.86      9.38 o 
  -4   8   4        2.04        2.88      2.80 o 
  -3   8   4      907.58      866.67     14.07 o 
  -2   8   4      220.92      200.84      5.55 o 
  -1   8   4      376.24      393.86      7.17 o 
   0   8   4      456.59      450.11      7.58 o 
   1   8   4      375.95      389.89     10.83 o 
   2   8   4      220.91      211.70      6.16 o 
   3   8   4      907.28      872.46     12.51 o 
   4   8   4        2.00        8.83      4.20 o 
   5   8   4       81.44       85.79      8.61 o 
   6   8   4       20.51       24.63      7.09 o 
  -6   9   4        5.14       24.63      9.04 o 
  -5   9   4        1.58       11.18      4.22 o 
  -4   9   4      135.28      126.05      7.85 o 
  -3   9   4      143.51      137.09      6.22 o 
  -2   9   4      377.37      365.94      7.29 o 
  -1   9   4      214.11      210.69      5.60 o 
   0   9   4      512.78      516.19      8.66 o 
   1   9   4      214.05      214.17      8.45 o 
   2   9   4      377.54      363.74     13.95 o 
   3   9   4      143.29      137.42      9.58 o 
   4   9   4      135.36      130.32      8.01 o 
   5   9   4        1.60        5.50      5.71 o 
   6   9   4        5.14       16.46      7.10 o 
  -6  10   4       46.97       61.16      9.73 o 
  -5  10   4       14.25       14.94      4.98 o 
  -4  10   4       38.55       42.68      6.59 o 
  -3  10   4       91.49       91.60      6.27 o 
  -2  10   4      286.85      291.77      7.30 o 
  -1  10   4       87.03      102.56      6.21 o 
   0  10   4      105.01      129.06      6.42 o 
   1  10   4       87.12       96.17      7.58 o 
   2  10   4      286.71      289.76     11.11 o 
   3  10   4       91.64       97.78      8.37 o 
   4  10   4       38.48       30.34      5.73 o 
   5  10   4       14.24        4.39      4.78 o 
   6  10   4       46.95       68.85     14.78 o 
  -6  11   4       17.27       38.70     10.39 o 
  -5  11   4       26.09       20.71      5.34 o 
  -4  11   4       33.86       32.54      5.13 o 
  -3  11   4       13.37        7.16      2.98 o 
  -2  11   4       76.66       94.15      7.08 o 
  -1  11   4      169.86      176.29      5.85 o 
   0  11   4      190.18      178.40      7.46 o 
   1  11   4      169.78      161.98      8.67 o 
   2  11   4       76.86       82.75      7.70 o 
   3  11   4       13.33        8.78      4.05 o 
   4  11   4       33.88       23.30      6.45 o 
   5  11   4       26.09       13.86      6.19 o 
   6  11   4       17.25       23.37     10.36 o 
  -5  12   4        3.06        0.00      5.91 o 
  -4  12   4        5.03        3.38      3.31 o 
  -3  12   4       24.42       24.00      4.44 o 
  -2  12   4       27.28       27.97      4.98 o 
  -1  12   4      386.53      366.35      9.93 o 
   0  12   4      555.20      510.73     12.92 o 
   1  12   4      386.90      374.55     12.82 o 
   2  12   4       27.34       25.23      5.09 o 
   3  12   4       24.39       20.34      4.58 o 
   4  12   4        5.02        0.66      4.17 o 
   5  12   4        3.06        6.85      5.02 o 
  -5  13   4        3.10        5.99     12.43 o 
  -4  13   4       20.03       13.59      5.21 o 
  -3  13   4       12.45       10.76      3.57 o 
  -2  13   4      128.98      114.54      7.87 o 
  -1  13   4       49.66       46.20      5.63 o 
   0  13   4       75.55       70.77      6.37 o 
   1  13   4       49.71       39.42      6.53 o 
   2  13   4      128.97      117.47      9.85 o 
   3  13   4       12.47        5.76      3.37 o 
   4  13   4       20.03       23.63      5.94 o 
   5  13   4        3.10       11.67      5.86 o 
  -5  14   4        9.00       12.85      9.37 o 
  -4  14   4       10.68       24.21      7.51 o 
  -3  14   4        0.85        4.26      4.43 o 
  -2  14   4        6.41        9.62      3.85 o 
  -1  14   4       89.61       84.43      7.62 o 
   0  14   4      549.04      555.22     14.90 o 
   1  14   4       89.58       80.80      8.11 o 
   2  14   4        6.41       11.01      4.79 o 
   3  14   4        0.86        2.67      4.34 o 
   4  14   4       10.70       13.03      4.44 o 
   5  14   4        8.98       21.14      7.05 o 
  -4  15   4       20.43        8.99      8.98 o 
  -3  15   4       28.75       30.67      6.61 o 
  -2  15   4       20.30       21.20      6.13 o 
  -1  15   4       40.19       36.62      5.50 o 
   0  15   4       70.11       78.44      8.61 o 
   1  15   4       40.25       40.38      6.57 o 
   2  15   4       20.30       33.66      6.19 o 
   3  15   4       28.79       33.82      7.02 o 
   4  15   4       20.42       20.73      5.81 o 
  -4  16   4        7.26       11.20      9.42 o 
  -3  16   4       23.89       14.00      6.25 o 
  -2  16   4        7.35        5.37      8.42 o 
  -1  16   4       17.98       22.51      5.92 o 
   0  16   4        7.23        5.30      5.69 o 
   1  16   4       17.95       19.27      8.54 o 
   2  16   4        7.35       16.27      8.00 o 
   3  16   4       23.87       29.78      6.98 o 
   4  16   4        7.29       24.10      6.83 o 
  -3  17   4        0.60        0.00      5.65 o 
  -2  17   4       77.79       78.97     10.20 o 
  -1  17   4       26.43       27.83      7.03 o 
   0  17   4        1.12        4.61      5.84 o 
   1  17   4       26.48       27.55      9.22 o 
   2  17   4       77.80       90.12     11.39 o 
   3  17   4        0.61       10.53      7.65 o 
  -2  18   4       12.35        5.64      7.77 o 
  -1  18   4        4.55        0.00      5.08 o 
   0  18   4        9.35       12.68      8.01 o 
   1  18   4        4.54        8.23      7.52 o 
   2  18   4       12.36        8.43     10.71 o 
   0  19   4        4.48        8.37      8.46 o 
   1   0   5      129.55      139.44      3.42 o 
   2   0   5      194.76      220.60      3.68 o 
   3   0   5      176.43      184.44      6.52 o 
   4   0   5       65.06       59.25      5.39 o 
   5   0   5      152.30      143.76      8.77 o 
   6   0   5       10.04        8.75      6.96 o 
   7   0   5        0.00        8.82      4.49 o 
  -7   1   5       11.77       14.44      6.53 o 
  -6   1   5       55.58       55.65      7.30 o 
  -5   1   5       93.36       91.12      7.90 o 
  -4   1   5      140.84      137.00      7.41 o 
  -3   1   5      133.37      134.02      5.71 o 
  -2   1   5     1099.71     1191.56     11.80 o 
  -1   1   5      212.17      218.66      4.35 o 
   0   1   5      599.22      582.93      6.59 o 
   1   1   5      212.66      212.42      4.14 o 
   2   1   5     1099.87     1182.99     11.50 o 
   3   1   5      133.62      120.32      5.51 o 
   4   1   5      140.67      147.06      7.34 o 
   5   1   5       93.41       86.77      6.26 o 
   6   1   5       55.59       43.55      6.49 o 
   7   1   5       11.81       23.23      5.65 o 
  -7   2   5      100.37      104.75     10.61 o 
  -6   2   5       35.50       32.05      6.14 o 
  -5   2   5       90.01       84.11      7.60 o 
  -4   2   5      162.13      153.74      7.85 o 
  -3   2   5       67.17       72.62      5.18 o 
  -2   2   5      662.26      701.31      9.15 o 
  -1   2   5      335.98      336.09      4.62 o 
   0   2   5      829.40      803.02      7.90 o 
   1   2   5      335.55      329.42      5.05 o 
   2   2   5      661.66      702.35      9.76 o 
   3   2   5       67.22       72.05      5.10 o 
   4   2   5      162.00      149.41      6.25 o 
   5   2   5       90.03       90.66      6.45 o 
   6   2   5       35.46       43.90      6.42 o 
   7   2   5      100.46      100.86      9.67 o 
  -7   3   5       35.10       43.42     10.04 o 
  -6   3   5       31.34       18.54      7.96 o 
  -5   3   5        4.66        4.10      3.35 o 
  -4   3   5      500.55      494.11     13.66 o 
  -3   3   5      208.73      243.72      5.76 o 
  -2   3   5      261.02      250.50      5.60 o 
  -1   3   5      118.87      124.39      3.45 o 
   0   3   5      680.34      644.26      6.35 o 
   1   3   5      119.04      131.94      4.68 o 
   2   3   5      261.06      252.19      5.36 o 
   3   3   5      208.80      235.08      5.46 o 
   4   3   5      500.91      487.22     10.54 o 
   5   3   5        4.64        3.87      2.62 o 
   6   3   5       31.33       27.65      5.42 o 
   7   3   5       35.10       45.66      8.02 o 
  -7   4   5       34.42       37.82      7.58 o 
  -6   4   5       31.08       30.31      6.66 o 
  -5   4   5        5.23        3.49      3.53 o 
  -4   4   5      504.90      507.02     14.26 o 
  -3   4   5      537.53      531.68     10.12 o 
  -2   4   5      240.81      272.00      6.90 o 
  -1   4   5      314.04      341.54      5.47 o 
   0   4   5      540.97      562.23      5.66 o 
   1   4   5      314.57      343.71      6.51 o 
   2   4   5      240.95      261.27      4.90 o 
   3   4   5      537.67      512.28      8.00 o 
   4   4   5      505.08      501.36     10.69 o 
   5   4   5        5.20        0.81      2.48 o 
   6   4   5       31.07       40.39      5.65 o 
   7   4   5       34.36       40.41      8.91 o 
  -7   5   5       27.30       41.58      7.01 o 
  -6   5   5        2.08        6.60      7.53 o 
  -5   5   5       17.65       26.95      5.15 o 
  -4   5   5      328.07      309.68     11.41 o 
  -3   5   5       72.55       83.07      4.88 o 
  -2   5   5      715.67      720.41     12.05 o 
  -1   5   5       29.69       37.80      3.84 o 
   0   5   5     1915.76     1923.09     13.00 o 
   1   5   5       29.68       34.32      2.97 o 
   2   5   5      715.74      736.15      8.35 o 
   3   5   5       72.55       79.66      3.57 o 
   4   5   5      328.25      305.57      8.32 o 
   5   5   5       17.64       18.32      3.53 o 
   6   5   5        2.08        2.33      3.85 o 
   7   5   5       27.27       30.71      9.12 o 
  -7   6   5       42.73       55.95      8.56 o 
  -6   6   5       76.05       96.79     11.57 o 
  -5   6   5       14.25       13.15      4.39 o 
  -4   6   5      131.32      134.25      9.04 o 
  -3   6   5      245.97      247.31      6.82 o 
  -2   6   5      391.20      386.93      8.24 o 
  -1   6   5      289.64      280.48      7.36 o 
   0   6   5        3.92        4.15      2.17 o 
   1   6   5      290.01      286.11      6.84 o 
   2   6   5      391.69      381.53      8.40 o 
   3   6   5      246.20      234.46      6.25 o 
   4   6   5      131.44      132.01      5.77 o 
   5   6   5       14.21       17.75      3.98 o 
   6   6   5       75.96       73.30     10.96 o 
   7   6   5       42.67       40.08     11.78 o 
  -6   7   5       28.65       23.55      6.76 o 
  -5   7   5        5.83        5.35      3.83 o 
  -4   7   5        3.80       11.68      4.17 o 
  -3   7   5       80.02       69.21      4.89 o 
  -2   7   5       73.65       90.03      3.79 o 
  -1   7   5      249.45      244.57      5.37 o 
   0   7   5       11.44       10.57      2.84 o 
   1   7   5      249.77      247.77      7.30 o 
   2   7   5       73.62       92.98      8.47 o 
   3   7   5       80.18       74.97      4.89 o 
   4   7   5        3.83        6.25      2.53 o 
   5   7   5        5.82        7.90      4.01 o 
   6   7   5       28.66       11.48     11.08 o 
  -6   8   5       27.30       51.33      8.65 o 
  -5   8   5       26.29       44.55      6.41 o 
  -4   8   5       36.35       29.62      4.47 o 
  -3   8   5        5.12       10.93      2.73 o 
  -2   8   5      429.91      423.38      7.79 o 
  -1   8   5      119.99      121.34      4.68 o 
   0   8   5       15.66       24.56      3.16 o 
   1   8   5      120.05      119.36      5.16 o 
   2   8   5      430.45      400.83     11.33 o 
   3   8   5        5.09        6.84      2.57 o 
   4   8   5       36.35       26.59      5.31 o 
   5   8   5       26.27       36.88      6.36 o 
   6   8   5       27.25       39.69     18.34 o 
  -6   9   5       13.24       19.59      7.07 o 
  -5   9   5       18.00       28.66      6.22 o 
  -4   9   5      179.63      181.81      7.34 o 
  -3   9   5      202.48      197.65      7.35 o 
  -2   9   5      216.83      225.62      6.13 o 
  -1   9   5       68.80       63.50      4.44 o 
   0   9   5       86.23       86.29      3.66 o 
   1   9   5       69.01       64.01      4.40 o 
   2   9   5      216.86      191.77      8.25 o 
   3   9   5      202.70      201.62     10.17 o 
   4   9   5      179.63      176.38     10.93 o 
   5   9   5       18.07       13.98      4.89 o 
   6   9   5       13.25       19.82      6.99 o 
  -6  10   5        8.35       16.80      6.75 o 
  -5  10   5       51.32       43.28      7.05 o 
  -4  10   5       88.49       95.35      6.76 o 
  -3  10   5        6.41        3.43      2.40 o 
  -2  10   5      563.91      523.87     12.89 o 
  -1  10   5       29.10       33.98      4.03 o 
   0  10   5        4.52        2.55      1.48 o 
   1  10   5       29.12       28.89      3.58 o 
   2  10   5      564.18      527.53     13.81 o 
   3  10   5        6.43        2.73      3.30 o 
   4  10   5       88.53       95.51      9.15 o 
   5  10   5       51.41       41.45      7.05 o 
   6  10   5        8.32        0.00      7.71 o 
  -6  11   5        2.87        9.67      8.72 o 
  -5  11   5        6.97       15.59      4.87 o 
  -4  11   5       66.13       71.58      6.23 o 
  -3  11   5       18.30       16.36      3.57 o 
  -2  11   5      118.83      117.61      7.95 o 
  -1  11   5      260.19      239.15      7.75 o 
   0  11   5      225.70      217.46      8.38 o 
   1  11   5      259.97      245.28      7.92 o 
   2  11   5      118.77      112.44      6.99 o 
   3  11   5       18.29       15.35      4.20 o 
   4  11   5       66.06       66.32      7.79 o 
   5  11   5        6.94       26.13     10.63 o 
   6  11   5        2.87        7.52      7.24 o 
  -5  12   5       13.38       27.03      6.32 o 
  -4  12   5      134.00      151.17      9.79 o 
  -3  12   5        9.11        9.57      3.55 o 
  -2  12   5       58.26       48.02      5.63 o 
  -1  12   5       29.69       24.90      4.32 o 
   0  12   5      154.22      145.42      8.00 o 
   1  12   5       29.80       39.59      5.67 o 
   2  12   5       58.21       59.04      5.91 o 
   3  12   5        9.06        4.29      5.81 o 
   4  12   5      134.14      143.44     11.34 o 
   5  12   5       13.35       21.86      5.91 o 
  -5  13   5       46.47       63.07     10.89 o 
  -4  13   5       58.18       69.58      7.89 o 
  -3  13   5       33.83       44.46      5.92 o 
  -2  13   5      112.94      115.49      8.49 o 
  -1  13   5       46.30       47.63      5.77 o 
   0  13   5        2.46        1.91      2.89 o 
   1  13   5       46.29       45.20      6.23 o 
   2  13   5      112.92      101.91      9.29 o 
   3  13   5       33.79       40.48      5.74 o 
   4  13   5       58.30       56.00      8.14 o 
   5  13   5       46.47       54.16      8.38 o 
  -5  14   5        1.44        7.66      8.64 o 
  -4  14   5       87.52       96.73     16.09 o 
  -3  14   5       24.85       20.78      4.75 o 
  -2  14   5        8.14        9.93      3.98 o 
  -1  14   5       42.94       50.19      8.07 o 
   0  14   5      128.74      122.01     11.10 o 
   1  14   5       43.00       43.66      6.65 o 
   2  14   5        8.12        8.46      4.65 o 
   3  14   5       24.80       20.87      6.22 o 
   4  14   5       87.52       83.91     10.05 o 
   5  14   5        1.43        0.85      6.62 o 
  -4  15   5        6.18       13.21     14.09 o 
  -3  15   5       37.61       47.12      8.08 o 
  -2  15   5        5.55        9.65      4.11 o 
  -1  15   5       79.23       78.72      7.57 o 
   0  15   5        1.13        2.34      3.82 o 
   1  15   5       79.31       80.43      9.69 o 
   2  15   5        5.57        4.11      6.07 o 
   3  15   5       37.65       46.95      7.52 o 
   4  15   5        6.20        9.29      6.13 o 
  -3  16   5       49.88       43.42      8.28 o 
  -2  16   5       42.46       46.24     10.06 o 
  -1  16   5       62.67       61.43      8.49 o 
   0  16   5       95.79      111.70     10.33 o 
   1  16   5       62.69       68.62      9.32 o 
   2  16   5       42.39       47.70      8.38 o 
   3  16   5       49.85       60.39      8.91 o 
  -3  17   5       35.61       36.60      8.01 o 
  -2  17   5       33.55       31.97      7.45 o 
  -1  17   5        2.25        6.11      8.66 o 
   0  17   5       11.01       10.13      5.72 o 
   1  17   5        2.27        0.00      5.11 o 
   2  17   5       33.53       32.64      7.81 o 
   3  17   5       35.62       39.84      9.00 o 
  -2  18   5       31.18       28.80      9.22 o 
  -1  18   5       30.11       18.67     17.00 o 
   0  18   5       46.27       50.78     12.42 o 
   1  18   5       30.15       20.93      9.97 o 
   2  18   5       31.23       23.94     11.66 o 
   0   0   6      135.83      119.23      4.54 o 
   1   0   6      121.59      129.61      3.86 o 
   2   0   6        0.03        0.72      1.30 o 
   3   0   6      312.74      304.32      8.51 o 
   4   0   6        0.08        4.69      2.53 o 
   5   0   6        4.58        4.18      3.44 o 
   6   0   6       22.32       26.80      5.32 o 
   7   0   6       20.27       42.35      7.61 o 
  -7   1   6       17.00       17.12      5.84 o 
  -6   1   6      143.83      128.60     10.67 o 
  -5   1   6       84.64       76.08      7.36 o 
  -4   1   6        2.34        0.04      2.70 o 
  -3   1   6      130.02      145.84      6.03 o 
  -2   1   6      304.17      317.85      6.10 o 
  -1   1   6      345.93      354.95      5.94 o 
   0   1   6     1395.11     1395.55     11.90 o 
   1   1   6      345.67      347.11      5.68 o 
   2   1   6      304.13      311.11      5.90 o 
   3   1   6      129.93      140.03      5.94 o 
   4   1   6        2.38        3.87      2.48 o 
   5   1   6       84.73       87.83      6.39 o 
   6   1   6      143.79      122.70     10.10 o 
   7   1   6       17.01       23.17      6.08 o 
  -7   2   6       14.51       17.86      5.66 o 
  -6   2   6       13.47       23.87     14.33 o 
  -5   2   6      219.91      199.90      9.85 o 
  -4   2   6        1.65        0.60      2.47 o 
  -3   2   6       54.49       66.69      5.38 o 
  -2   2   6      150.93      160.76      4.58 o 
  -1   2   6       15.13       16.15      1.87 o 
   0   2   6      590.25      594.51      7.22 o 
   1   2   6       15.09       20.96      1.73 o 
   2   2   6      150.68      156.10      4.32 o 
   3   2   6       54.33       56.41      4.58 o 
   4   2   6        1.65        5.25      3.40 o 
   5   2   6      219.71      195.28      8.56 o 
   6   2   6       13.52       14.04      4.46 o 
   7   2   6       14.54       10.57      5.44 o 
  -7   3   6       14.57       23.23      7.96 o 
  -6   3   6       65.71       66.65      9.72 o 
  -5   3   6      144.75      135.45      9.01 o 
  -4   3   6      318.52      292.06     10.91 o 
  -3   3   6      212.88      219.40      5.62 o 
  -2   3   6       12.68       15.10      2.35 o 
  -1   3   6     3365.87     3473.68     25.47 o 
   0   3   6     1296.94     1297.64     11.41 o 
   1   3   6     3366.26     3468.05     28.66 o 
   2   3   6       12.63       13.80      1.85 o 
   3   3   6      212.92      220.91      5.41 o 
   4   3   6      318.54      295.42      8.35 o 
   5   3   6      144.75      137.06      7.55 o 
   6   3   6       65.80       70.36      7.20 o 
   7   3   6       14.57       11.06      9.55 o 
  -7   4   6       61.46       66.45     10.22 o 
  -6   4   6       16.69        9.77     10.03 o 
  -5   4   6       55.89       59.35      7.09 o 
  -4   4   6      185.86      177.28      9.63 o 
  -3   4   6       26.95       30.92      4.07 o 
  -2   4   6      125.44      127.71      4.39 o 
  -1   4   6      218.77      216.49      5.69 o 
   0   4   6        8.71       11.14      1.59 o 
   1   4   6      218.85      217.34      6.17 o 
   2   4   6      125.84      129.93      3.91 o 
   3   4   6       26.99       25.01      2.88 o 
   4   4   6      185.88      184.19      6.77 o 
   5   4   6       55.87       59.25      5.36 o 
   6   4   6       16.69       11.87      5.62 o 
   7   4   6       61.42       65.92      9.80 o 
  -7   5   6       32.92       48.58      9.24 o 
  -6   5   6        8.00        0.00      5.00 o 
  -5   5   6       92.33       87.63      8.40 o 
  -4   5   6      394.08      379.03     12.91 o 
  -3   5   6      206.72      200.66      6.80 o 
  -2   5   6      453.61      429.07      7.21 o 
  -1   5   6      291.78      296.75      7.48 o 
   0   5   6     1022.22     1115.31      9.27 o 
   1   5   6      291.49      300.86      6.87 o 
   2   5   6      453.50      435.35      5.95 o 
   3   5   6      206.81      210.09      5.23 o 
   4   5   6      393.96      366.30      9.17 o 
   5   5   6       92.34       97.32      7.44 o 
   6   5   6        8.04       13.81      4.92 o 
   7   5   6       32.98       24.61     11.37 o 
  -7   6   6        5.98       10.53      6.41 o 
  -6   6   6        8.29       15.10      6.22 o 
  -5   6   6       11.76       10.80      4.52 o 
  -4   6   6       17.40       15.32      4.22 o 
  -3   6   6      176.97      175.10      6.97 o 
  -2   6   6      551.53      528.16     11.24 o 
  -1   6   6      228.88      236.20      6.99 o 
   0   6   6      147.70      130.24      3.15 o 
   1   6   6      228.68      220.88      6.66 o 
   2   6   6      551.52      526.30      8.03 o 
   3   6   6      177.12      186.76      5.41 o 
   4   6   6       17.39       19.68      3.88 o 
   5   6   6       11.71        8.28      3.49 o 
   6   6   6        8.24       12.04      6.29 o 
   7   6   6        5.98        1.33      7.40 o 
  -6   7   6        4.91       13.98      8.46 o 
  -5   7   6      122.21      114.26     10.04 o 
  -4   7   6      307.05      289.50     11.82 o 
  -3   7   6       59.05       74.78      5.56 o 
  -2   7   6       64.65       71.57      5.29 o 
  -1   7   6       47.46       53.39      4.48 o 
   0   7   6        4.08        3.63      2.27 o 
   1   7   6       47.31       55.43      4.01 o 
   2   7   6       64.70       64.47      4.87 o 
   3   7   6       59.18       62.30      4.27 o 
   4   7   6      307.16      294.12     11.73 o 
   5   7   6      122.08      119.19     11.36 o 
   6   7   6        4.92        0.00      4.95 o 
  -6   8   6       44.78       52.46     11.19 o 
  -5   8   6        1.50        0.00      4.85 o 
  -4   8   6       93.90       86.27      8.22 o 
  -3   8   6       47.63       43.76      5.06 o 
  -2   8   6      298.78      286.51      8.90 o 
  -1   8   6       85.16       90.36      6.18 o 
   0   8   6        0.46        5.40      2.33 o 
   1   8   6       84.94       88.55      4.39 o 
   2   8   6      298.73      294.28      8.65 o 
   3   8   6       47.64       42.34      4.73 o 
   4   8   6       93.97       86.55      8.44 o 
   5   8   6        1.49        0.72      3.83 o 
   6   8   6       44.77       54.04     14.44 o 
  -6   9   6       63.74       96.68     14.32 o 
  -5   9   6        2.04        0.65      4.02 o 
  -4   9   6       52.21       64.01      7.79 o 
  -3   9   6        9.36        5.72      4.20 o 
  -2   9   6     1402.93     1284.43     19.95 o 
  -1   9   6      119.27      108.04      5.50 o 
   0   9   6      468.36      436.09     10.24 o 
   1   9   6      119.31      116.93      5.08 o 
   2   9   6     1403.08     1285.85     21.31 o 
   3   9   6        9.34        9.34      3.77 o 
   4   9   6       52.37       54.51      6.95 o 
   5   9   6        2.04        3.42      4.41 o 
   6   9   6       63.71       73.94     11.93 o 
  -6  10   6       27.27       37.66      9.28 o 
  -5  10   6      135.72      151.16     11.91 o 
  -4  10   6        4.35        7.44      3.89 o 
  -3  10   6      169.33      155.37      7.42 o 
  -2  10   6       20.13       22.74      3.88 o 
  -1  10   6      105.87      101.44      5.70 o 
   0  10   6       13.24       18.94      3.37 o 
   1  10   6      106.02      104.69      5.31 o 
   2  10   6       20.05       14.62      3.82 o 
   3  10   6      169.32      154.51      9.54 o 
   4  10   6        4.32        4.18      3.99 o 
   5  10   6      135.71      121.36     10.78 o 
   6  10   6       27.24       35.80      9.08 o 
  -5  11   6      171.95      199.88     13.02 o 
  -4  11   6       50.92       41.43      7.42 o 
  -3  11   6      106.87      105.80      7.25 o 
  -2  11   6       80.92       78.64      6.69 o 
  -1  11   6      811.57      752.95     17.81 o 
   0  11   6       23.45       22.34      3.93 o 
   1  11   6      811.37      759.67     15.83 o 
   2  11   6       80.95       90.48      6.71 o 
   3  11   6      106.90       93.26      8.32 o 
   4  11   6       50.88       39.11      6.50 o 
   5  11   6      171.93      185.73     15.83 o 
  -5  12   6        5.32       14.21      5.58 o 
  -4  12   6       80.13       74.24      8.36 o 
  -3  12   6      254.91      240.39     10.23 o 
  -2  12   6       22.84       24.52      4.23 o 
  -1  12   6       27.40       32.11      5.25 o 
   0  12   6        3.18        8.22      2.93 o 
   1  12   6       27.41       32.43      4.81 o 
   2  12   6       22.94       19.47      5.11 o 
   3  12   6      254.87      233.25     12.59 o 
   4  12   6       80.11       64.70      8.05 o 
   5  12   6        5.32        8.46      5.39 o 
  -5  13   6       10.41       11.12      8.01 o 
  -4  13   6       92.56       79.65      8.94 o 
  -3  13   6       20.22       20.42      4.84 o 
  -2  13   6       16.24       17.79      5.04 o 
  -1  13   6        8.07        5.38      3.54 o 
   0  13   6      420.01      404.72     13.98 o 
   1  13   6        8.03        7.39      3.59 o 
   2  13   6       16.19       22.41      5.29 o 
   3  13   6       20.29       16.90      5.55 o 
   4  13   6       92.54      103.10     10.39 o 
   5  13   6       10.41        9.17      6.03 o 
  -4  14   6       11.53       17.88      9.12 o 
  -3  14   6       34.97       44.55     10.51 o 
  -2  14   6       19.16       18.30      4.48 o 
  -1  14   6       35.88       35.19      5.97 o 
   0  14   6       43.75       40.39      5.89 o 
   1  14   6       35.81       30.59      5.67 o 
   2  14   6       19.16       16.05      4.78 o 
   3  14   6       34.96       45.91      7.55 o 
   4  14   6       11.54       27.56      6.85 o 
  -4  15   6       25.23       18.35      8.99 o 
  -3  15   6       14.50       32.07      8.11 o 
  -2  15   6       22.51       21.42      5.46 o 
  -1  15   6       23.75       17.97      5.23 o 
   0  15   6        7.10       17.40      8.39 o 
   1  15   6       23.80       15.54      4.75 o 
   2  15   6       22.52       28.47      7.04 o 
   3  15   6       14.48       17.66      5.91 o 
   4  15   6       25.23       18.11      6.60 o 
  -3  16   6       29.52       43.01      9.57 o 
  -2  16   6        9.34        2.93      6.09 o 
  -1  16   6       22.13       21.06      5.66 o 
   0  16   6       12.79       15.83      4.98 o 
   1  16   6       22.19       41.10      8.61 o 
   2  16   6        9.34        3.16      4.46 o 
   3  16   6       29.48       44.53      7.67 o 
  -3  17   6        2.98        8.32      6.63 o 
  -2  17   6       13.44       21.39      8.13 o 
  -1  17   6       44.27       42.41      9.01 o 
   0  17   6       21.53       29.39      8.03 o 
   1  17   6       44.27       49.93      7.76 o 
   2  17   6       13.44       18.52      5.86 o 
   3  17   6        2.99        8.54      6.37 o 
  -1  18   6       31.55       36.69     13.54 o 
   0  18   6       12.02       17.96      6.99 o 
   1  18   6       31.59       24.32      7.91 o 
   1   0   7      923.78      926.92     11.19 o 
   2   0   7        0.77        3.31      2.15 o 
   3   0   7      361.54      379.78      9.91 o 
   4   0   7      156.87      150.62      7.69 o 
   5   0   7        3.25        0.00      2.71 o 
   6   0   7       12.19       13.48      4.70 o 
   7   0   7       19.80       24.56      6.24 o 
  -7   1   7       21.77       21.35      5.96 o 
  -6   1   7        2.15        0.00      4.77 o 
  -5   1   7       12.53        1.77      3.15 o 
  -4   1   7       35.18       38.23      4.67 o 
  -3   1   7      125.11      128.88      6.21 o 
  -2   1   7      556.01      594.40      9.00 o 
  -1   1   7      738.36      759.92      9.51 o 
   0   1   7       24.51       28.55      2.18 o 
   1   1   7      738.28      754.54     14.47 o 
   2   1   7      556.24      604.21      8.83 o 
   3   1   7      125.13      140.36      6.08 o 
   4   1   7       35.15       40.75      4.81 o 
   5   1   7       12.52       10.59      3.63 o 
   6   1   7        2.12        4.04      3.93 o 
   7   1   7       21.74       32.18      8.01 o 
  -7   2   7       16.45       17.52      5.92 o 
  -6   2   7        1.75       14.87      5.58 o 
  -5   2   7        1.11        0.00      3.21 o 
  -4   2   7       41.48       46.36      5.20 o 
  -3   2   7       74.82       88.41      6.75 o 
  -2   2   7      103.04      118.91      4.16 o 
  -1   2   7      509.89      532.76      7.98 o 
   0   2   7      751.25      753.76      8.81 o 
   1   2   7      509.80      526.76      7.32 o 
   2   2   7      103.03      115.94      3.92 o 
   3   2   7       74.85       87.84      3.45 o 
   4   2   7       41.39       49.39      5.14 o 
   5   2   7        1.10        5.06      2.89 o 
   6   2   7        1.74        3.40      4.21 o 
   7   2   7       16.48       33.22      7.48 o 
  -7   3   7       18.15       22.59      5.84 o 
  -6   3   7       75.79       85.21     11.18 o 
  -5   3   7       10.90       11.49      4.10 o 
  -4   3   7       31.23       26.77      4.23 o 
  -3   3   7       40.88       41.25      4.33 o 
  -2   3   7      138.10      145.26      5.08 o 
  -1   3   7       33.38       40.20      2.80 o 
   0   3   7       97.19      113.91      3.32 o 
   1   3   7       33.37       33.91      2.99 o 
   2   3   7      137.97      142.26      4.30 o 
   3   3   7       40.81       50.75      5.43 o 
   4   3   7       31.27       27.90      3.99 o 
   5   3   7       10.85        6.86      2.87 o 
   6   3   7       75.88       69.04      8.18 o 
   7   3   7       18.18       23.15      6.51 o 
  -7   4   7        5.18        2.10      4.79 o 
  -6   4   7       21.07       19.68      6.28 o 
  -5   4   7       13.29       14.27      4.70 o 
  -4   4   7      122.98      115.69      9.02 o 
  -3   4   7       35.19       40.67      5.83 o 
  -2   4   7       22.27       20.32      2.53 o 
  -1   4   7      279.78      280.65      5.78 o 
   0   4   7      211.15      237.04      5.38 o 
   1   4   7      279.73      277.90      6.61 o 
   2   4   7       22.29       24.24      2.91 o 
   3   4   7       35.19       47.06      4.64 o 
   4   4   7      123.26      114.81      5.97 o 
   5   4   7       13.27       20.27      3.92 o 
   6   4   7       21.07        8.52      4.57 o 
   7   4   7        5.18       14.34      8.29 o 
  -7   5   7        8.08       20.76      6.56 o 
  -6   5   7       10.80       18.94      6.29 o 
  -5   5   7       19.27       21.06      5.17 o 
  -4   5   7      279.39      266.05     14.14 o 
  -3   5   7      490.29      458.93     10.58 o 
  -2   5   7      194.03      194.05      6.68 o 
  -1   5   7        4.64       12.89      4.02 o 
   0   5   7      488.64      516.77      7.08 o 
   1   5   7        4.69        4.41      2.16 o 
   2   5   7      193.89      189.71      6.38 o 
   3   5   7      490.29      474.65      7.87 o 
   4   5   7      279.35      269.22      7.91 o 
   5   5   7       19.25       18.59      4.02 o 
   6   5   7       10.82       15.11      9.48 o 
   7   5   7        8.08        9.04      7.61 o 
  -6   6   7        2.40        0.00      4.63 o 
  -5   6   7       30.03       26.59      5.50 o 
  -4   6   7       67.92       58.57      6.98 o 
  -3   6   7     1428.89     1357.07     21.02 o 
  -2   6   7       15.78       27.04      4.41 o 
  -1   6   7       11.87       18.75      4.53 o 
   0   6   7       95.03      114.77      2.80 o 
   1   6   7       11.93       11.31      2.12 o 
   2   6   7       15.77       28.60      4.38 o 
   3   6   7     1429.31     1332.38     15.89 o 
   4   6   7       67.90       70.53      5.94 o 
   5   6   7       30.02       24.96      5.85 o 
   6   6   7        2.40        0.00      4.54 o 
  -6   7   7       11.46       35.59      7.84 o 
  -5   7   7       59.76       79.24      8.61 o 
  -4   7   7       52.28       56.36      6.88 o 
  -3   7   7     2127.12     1976.96     25.21 o 
  -2   7   7      169.86      161.32      7.10 o 
  -1   7   7       31.08       41.32      3.85 o 
   0   7   7        6.11       15.36      2.58 o 
   1   7   7       31.18       29.52      3.27 o 
   2   7   7      170.23      153.39      6.27 o 
   3   7   7     2127.48     2003.20     24.43 o 
   4   7   7       52.29       49.93      6.63 o 
   5   7   7       59.76       52.35      7.40 o 
   6   7   7       11.41        8.60      6.21 o 
  -6   8   7       48.29       48.12     10.51 o 
  -5   8   7       55.55       51.84      7.25 o 
  -4   8   7       62.63       55.93      6.90 o 
  -3   8   7      534.48      517.82     12.88 o 
  -2   8   7      636.86      617.29     13.38 o 
  -1   8   7      162.13      150.60      7.12 o 
   0   8   7      179.96      162.84      6.07 o 
   1   8   7      162.01      147.01      5.19 o 
   2   8   7      636.61      595.91     12.30 o 
   3   8   7      534.38      483.34     12.06 o 
   4   8   7       62.60       60.24      7.40 o 
   5   8   7       55.48       49.97      8.58 o 
   6   8   7       48.32       62.95     10.35 o 
  -6   9   7       43.99       67.77     10.21 o 
  -5   9   7        3.00        0.00      3.95 o 
  -4   9   7        3.44        9.26      4.08 o 
  -3   9   7      193.48      208.95     10.74 o 
  -2   9   7      493.61      482.25     12.36 o 
  -1   9   7       24.48       19.90      3.87 o 
   0   9   7       76.06       76.26      5.46 o 
   1   9   7       24.52       23.34      2.93 o 
   2   9   7      494.27      472.80     11.34 o 
   3   9   7      193.53      185.12      8.33 o 
   4   9   7        3.44        8.84      4.13 o 
   5   9   7        2.99        6.08      4.27 o 
   6   9   7       43.87       34.77      9.50 o 
  -6  10   7        0.06        0.00      8.40 o 
  -5  10   7       18.85       31.34      6.42 o 
  -4  10   7       68.10       69.25      8.17 o 
  -3  10   7      268.47      247.51      9.71 o 
  -2  10   7        6.70        8.72      3.42 o 
  -1  10   7       43.54       40.61      5.34 o 
   0  10   7       28.26       24.26      3.66 o 
   1  10   7       43.39       44.60      3.88 o 
   2  10   7        6.68        5.39      2.86 o 
   3  10   7      268.48      250.48      9.43 o 
   4  10   7       67.99       66.87      8.10 o 
   5  10   7       18.85       16.15      6.01 o 
   6  10   7        0.06        0.00      8.44 o 
  -5  11   7       79.77       88.35      9.65 o 
  -4  11   7       21.34       26.39      5.73 o 
  -3  11   7       74.01       62.45      6.39 o 
  -2  11   7        8.83        2.80      3.03 o 
  -1  11   7       61.91       66.57      6.93 o 
   0  11   7       15.51       11.90      3.95 o 
   1  11   7       61.83       64.92      5.92 o 
   2  11   7        8.78       11.56      3.18 o 
   3  11   7       74.11       69.85      6.72 o 
   4  11   7       21.33       18.09      5.33 o 
   5  11   7       79.81      101.40     11.35 o 
  -5  12   7       18.52       16.66      6.13 o 
  -4  12   7       67.63       77.95      8.66 o 
  -3  12   7        2.14        6.20      4.33 o 
  -2  12   7       11.89        9.86      4.42 o 
  -1  12   7       48.81       60.43      6.76 o 
   0  12   7       24.91       23.12      4.78 o 
   1  12   7       48.87       51.97      5.69 o 
   2  12   7       11.88       23.67      4.23 o 
   3  12   7        2.15        0.75      3.18 o 
   4  12   7       67.71       69.37      8.28 o 
   5  12   7       18.56       24.16      6.25 o 
  -5  13   7       36.53       41.04      7.44 o 
  -4  13   7       34.09       51.22      7.56 o 
  -3  13   7      156.56      145.22     10.50 o 
  -2  13   7       60.47       50.66      6.65 o 
  -1  13   7       12.09       13.52      4.12 o 
   0  13   7       98.83       95.30      8.58 o 
   1  13   7       12.06       17.55      4.70 o 
   2  13   7       60.46       56.25      8.50 o 
   3  13   7      156.49      139.60      9.96 o 
   4  13   7       34.13       45.90      9.43 o 
   5  13   7       36.50       47.22     10.04 o 
  -4  14   7      179.95      182.88     15.94 o 
  -3  14   7       38.84       44.24      6.73 o 
  -2  14   7       29.26       31.28      5.86 o 
  -1  14   7       21.79       29.03      7.35 o 
   0  14   7        0.04        1.15      2.97 o 
   1  14   7       21.79       24.60      5.69 o 
   2  14   7       29.24       24.69      6.30 o 
   3  14   7       38.90       44.55      6.36 o 
   4  14   7      179.81      170.27     13.78 o 
  -4  15   7       79.27       86.87     16.77 o 
  -3  15   7       19.17       31.22      6.53 o 
  -2  15   7        2.27        0.00      3.88 o 
  -1  15   7       25.25       22.18      5.56 o 
   0  15   7        6.31       12.72      4.21 o 
   1  15   7       25.25       24.32      5.97 o 
   2  15   7        2.30        0.85      4.19 o 
   3  15   7       19.22       37.72      6.61 o 
   4  15   7       79.30       82.99     10.62 o 
  -3  16   7        7.25       16.47      7.62 o 
  -2  16   7       46.97       48.07      9.67 o 
  -1  16   7       21.78       22.10      5.87 o 
   0  16   7        3.08        0.00      3.92 o 
   1  16   7       21.83       23.18      5.77 o 
   2  16   7       46.94       48.14      7.55 o 
   3  16   7        7.22       12.89      5.69 o 
  -2  17   7        7.69        4.10      6.50 o 
  -1  17   7        9.96       19.11      7.83 o 
   0  17   7       39.20       30.59      7.18 o 
   1  17   7        9.95       16.36      6.19 o 
   2  17   7        7.71        7.43      5.42 o 
  -1  18   7       16.92       28.21      9.06 o 
   0  18   7        0.13        1.01      9.64 o 
   1  18   7       16.88        3.31      6.85 o 
   0   0   8      429.05      450.95     10.11 o 
   1   0   8     1805.87     1856.97     25.69 o 
   2   0   8        8.15        9.66      2.88 o 
   3   0   8        0.58        3.20      3.40 o 
   4   0   8       58.81       75.85      6.33 o 
   5   0   8        4.86       14.20      3.79 o 
   6   0   8       56.77       55.64      6.35 o 
   7   0   8       14.54       22.12      6.60 o 
  -7   1   8       57.97       59.41      9.45 o 
  -6   1   8       13.27        4.14      4.21 o 
  -5   1   8      126.20      126.59      8.91 o 
  -4   1   8       43.15       40.47      4.84 o 
  -3   1   8       30.56       28.78      3.79 o 
  -2   1   8        2.30        9.20      2.07 o 
  -1   1   8      296.05      311.34      6.36 o 
   0   1   8       42.81       48.74      3.02 o 
   1   1   8      296.51      316.20      6.10 o 
   2   1   8        2.29        6.86      2.03 o 
   3   1   8       30.64       28.36      3.66 o 
   4   1   8       43.29       44.25      4.83 o 
   5   1   8      126.26      119.21      8.48 o 
   6   1   8       13.29       12.39      4.36 o 
   7   1   8       57.92       57.81      9.56 o 
  -7   2   8        1.97        7.61      5.00 o 
  -6   2   8        2.26        2.99      4.02 o 
  -5   2   8       86.56       92.36      8.57 o 
  -4   2   8       88.32       76.53      6.53 o 
  -3   2   8       54.82       72.58      5.07 o 
  -2   2   8      432.17      476.60      8.60 o 
  -1   2   8      676.48      695.65      9.76 o 
   0   2   8      175.24      197.33      5.92 o 
   1   2   8      676.06      688.04      9.02 o 
   2   2   8      432.12      454.19      7.98 o 
   3   2   8       54.96       72.40      6.31 o 
   4   2   8       88.20       87.79      6.89 o 
   5   2   8       86.65       83.03      7.26 o 
   6   2   8        2.26        0.00      3.72 o 
   7   2   8        1.97       17.22      7.35 o 
  -7   3   8       21.30       42.16      7.44 o 
  -6   3   8        0.98        0.00      6.24 o 
  -5   3   8       73.73       90.74      8.76 o 
  -4   3   8      120.39      114.60      7.85 o 
  -3   3   8       70.15       79.35      4.47 o 
  -2   3   8       17.45       22.51      3.56 o 
  -1   3   8      251.46      258.39      5.94 o 
   0   3   8       80.96       76.05      3.08 o 
   1   3   8      251.28      250.09      4.12 o 
   2   3   8       17.51       16.54      2.62 o 
   3   3   8       70.21       79.53      3.90 o 
   4   3   8      120.31      122.99      7.40 o 
   5   3   8       73.63       79.27      6.97 o 
   6   3   8        0.97        0.00      3.87 o 
   7   3   8       21.32       27.74      9.84 o 
  -7   4   8       44.17       49.21      7.66 o 
  -6   4   8       30.06       34.69      7.68 o 
  -5   4   8        3.87        3.61      4.36 o 
  -4   4   8      177.06      178.22      9.66 o 
  -3   4   8      179.43      187.99      6.10 o 
  -2   4   8      368.12      353.77      7.65 o 
  -1   4   8      418.53      444.48      7.82 o 
   0   4   8      191.19      212.72      4.81 o 
   1   4   8      418.20      436.68      8.64 o 
   2   4   8      368.21      345.15      8.40 o 
   3   4   8      179.28      176.25      5.47 o 
   4   4   8      177.01      164.32      6.74 o 
   5   4   8        3.89        3.62      3.21 o 
   6   4   8       30.03       36.09      6.22 o 
   7   4   8       44.14       28.50     10.18 o 
  -6   5   8        9.36        7.17     12.01 o 
  -5   5   8       24.76       22.43      5.42 o 
  -4   5   8      108.73      110.76      9.43 o 
  -3   5   8       93.69      107.55      5.92 o 
  -2   5   8      179.00      175.91      5.41 o 
  -1   5   8      133.86      149.50      6.52 o 
   0   5   8        4.24        6.45      1.39 o 
   1   5   8      134.11      138.77      5.03 o 
   2   5   8      178.54      169.94      6.24 o 
   3   5   8       93.55       91.75      4.68 o 
   4   5   8      108.68      117.85      6.99 o 
   5   5   8       24.78       24.38      4.57 o 
   6   5   8        9.41        5.79      5.41 o 
  -6   6   8       33.67       33.60      7.87 o 
  -5   6   8       24.06       27.91      5.67 o 
  -4   6   8       39.14       33.35      5.75 o 
  -3   6   8       86.04       92.48     10.30 o 
  -2   6   8      451.59      427.54     10.63 o 
  -1   6   8       24.62       40.66      4.34 o 
   0   6   8      276.03      301.40      5.47 o 
   1   6   8       24.73       36.87      3.32 o 
   2   6   8      451.22      444.83      7.53 o 
   3   6   8       86.07       86.19      5.37 o 
   4   6   8       39.08       46.41      6.15 o 
   5   6   8       24.12       17.81      5.12 o 
   6   6   8       33.71       37.89      8.78 o 
  -6   7   8        4.89       19.17      7.09 o 
  -5   7   8       24.63       28.25      6.15 o 
  -4   7   8       29.06       33.57      5.80 o 
  -3   7   8       79.56       82.45      7.65 o 
  -2   7   8      277.47      267.41      8.80 o 
  -1   7   8       59.96       76.85      6.12 o 
   0   7   8        0.00        5.40      3.30 o 
   1   7   8       60.10       65.09      4.30 o 
   2   7   8      277.74      251.67      7.99 o 
   3   7   8       79.45       78.88      5.65 o 
   4   7   8       28.99       29.97      5.58 o 
   5   7   8       24.63       22.35      5.29 o 
   6   7   8        4.90        2.54      6.88 o 
  -6   8   8       42.80       71.78     10.78 o 
  -5   8   8       16.11       25.16      5.83 o 
  -4   8   8       60.34       50.57      7.07 o 
  -3   8   8      329.27      325.48     10.44 o 
  -2   8   8      452.48      427.49     11.52 o 
  -1   8   8       44.40       48.86      5.37 o 
   0   8   8       33.46       34.76      3.57 o 
   1   8   8       44.30       52.22      3.63 o 
   2   8   8      452.51      425.81     10.50 o 
   3   8   8      328.98      321.85      9.91 o 
   4   8   8       60.16       52.14      6.85 o 
   5   8   8       16.16        7.07      4.78 o 
   6   8   8       42.80       65.42     10.57 o 
  -6   9   8       12.69       21.45      7.27 o 
  -5   9   8       31.01       33.71      6.78 o 
  -4   9   8      164.59      163.30     11.01 o 
  -3   9   8      204.02      196.59      9.14 o 
  -2   9   8        9.29        8.30      3.11 o 
  -1   9   8       29.97       29.38      4.77 o 
   0   9   8      100.12      112.35      6.02 o 
   1   9   8       30.07       32.56      3.37 o 
   2   9   8        9.27       11.28      3.09 o 
   3   9   8      204.14      190.18      8.15 o 
   4   9   8      164.60      157.80     11.33 o 
   5   9   8       30.97       45.31      6.91 o 
   6   9   8       12.68       35.45      8.22 o 
  -6  10   8       21.94       13.90      6.73 o 
  -5  10   8       36.15       56.95      7.71 o 
  -4  10   8       51.05       40.17      7.07 o 
  -3  10   8       32.68       26.57      4.77 o 
  -2  10   8      186.36      193.13     14.09 o 
  -1  10   8      179.78      179.86      8.82 o 
   0  10   8        9.20        8.49      3.19 o 
   1  10   8      179.54      168.88      7.46 o 
   2  10   8      186.38      188.50      7.23 o 
   3  10   8       32.63       33.54      4.96 o 
   4  10   8       50.98       51.81      7.50 o 
   5  10   8       36.16       49.99      7.88 o 
   6  10   8       21.93       13.47      8.91 o 
  -5  11   8        9.95        7.68      6.83 o 
  -4  11   8      101.82      111.52     10.23 o 
  -3  11   8      193.20      183.87      9.64 o 
  -2  11   8        1.42        2.16      3.46 o 
  -1  11   8      131.75      122.63      8.54 o 
   0  11   8        0.25        0.00      3.43 o 
   1  11   8      131.80      123.22      8.05 o 
   2  11   8        1.40        4.48      3.06 o 
   3  11   8      193.42      167.90      8.89 o 
   4  11   8      101.71      111.93     10.07 o 
   5  11   8        9.93        8.58      5.43 o 
  -5  12   8       23.06       35.50      7.36 o 
  -4  12   8       36.48       38.94      6.64 o 
  -3  12   8      120.08      116.28      9.88 o 
  -2  12   8       24.18       22.39      5.77 o 
  -1  12   8      208.36      193.30     10.28 o 
   0  12   8        0.34        0.00      2.74 o 
   1  12   8      208.44      190.73      9.98 o 
   2  12   8       24.27       23.12      4.68 o 
   3  12   8      119.94      109.43      8.63 o 
   4  12   8       36.49       38.58      6.48 o 
   5  12   8       23.08       22.04      9.07 o 
  -5  13   8       36.02       39.53      7.86 o 
  -4  13   8        4.10       14.67      5.13 o 
  -3  13   8       32.82       39.26      6.75 o 
  -2  13   8        4.51        7.60      4.04 o 
  -1  13   8        2.43        6.17      4.36 o 
   0  13   8       21.80       22.56      4.90 o 
   1  13   8        2.45        3.73      5.86 o 
   2  13   8        4.51        2.33      3.59 o 
   3  13   8       32.81       40.35      6.05 o 
   4  13   8        4.10        6.63      6.67 o 
   5  13   8       35.99       43.11      9.64 o 
  -4  14   8       24.61       24.96      7.84 o 
  -3  14   8       23.07       15.59      5.54 o 
  -2  14   8        3.61        8.63      4.29 o 
  -1  14   8       86.82       82.02      8.46 o 
   0  14   8      117.34      119.12      9.97 o 
   1  14   8       86.71       91.00      9.10 o 
   2  14   8        3.59       15.20      4.81 o 
   3  14   8       23.11       24.32      6.12 o 
   4  14   8       24.57       23.54      7.23 o 
  -4  15   8       61.64       49.46     13.84 o 
  -3  15   8       21.25       18.23      5.59 o 
  -2  15   8       33.03       43.58      6.62 o 
  -1  15   8       13.03       27.83      5.77 o 
   0  15   8       34.52       29.57      5.80 o 
   1  15   8       12.99       19.40      5.16 o 
   2  15   8       33.08       31.62      6.70 o 
   3  15   8       21.28       19.10      5.85 o 
   4  15   8       61.64       57.35     10.69 o 
  -3  16   8       18.39       32.50      9.10 o 
  -2  16   8        7.03        7.67      5.55 o 
  -1  16   8        2.88        8.08      4.61 o 
   0  16   8        4.45        0.00      4.16 o 
   1  16   8        2.89        5.76      6.44 o 
   2  16   8        7.03        2.73      4.61 o 
   3  16   8       18.38        8.14      5.17 o 
  -2  17   8        8.32       11.78      7.25 o 
  -1  17   8       86.98      103.37     10.69 o 
   0  17   8       45.22       43.39      7.54 o 
   1  17   8       86.92      106.98     10.33 o 
   2  17   8        8.31       14.79      6.72 o 
   0  18   8        0.11        0.00      7.97 o 
   1   0   9       43.51       63.84      3.56 o 
   2   0   9      246.78      254.44      6.34 o 
   3   0   9        0.22        3.40      4.68 o 
   4   0   9      298.69      279.62     13.26 o 
   5   0   9      225.73      216.91      9.67 o 
   6   0   9       56.30       52.16      6.57 o 
   7   0   9       11.23       30.06      9.41 o 
  -7   1   9       28.82       36.89     12.97 o 
  -6   1   9       13.05       15.02      5.34 o 
  -5   1   9      124.60      122.31      9.05 o 
  -4   1   9       15.58       18.42      3.73 o 
  -3   1   9        6.07        6.77      2.74 o 
  -2   1   9      175.15      181.17      6.77 o 
  -1   1   9      385.44      361.38      7.21 o 
   0   1   9      246.12      259.93      5.75 o 
   1   1   9      386.11      364.38      6.94 o 
   2   1   9      175.14      173.15      5.18 o 
   3   1   9        6.10       12.05      3.15 o 
   4   1   9       15.62       13.01      3.77 o 
   5   1   9      124.77      129.52      8.96 o 
   6   1   9       13.04       13.46      4.56 o 
   7   1   9       28.81       29.62      7.74 o 
  -7   2   9        7.34       24.97      6.43 o 
  -6   2   9       45.33       48.62      7.12 o 
  -5   2   9       44.39       44.99      6.02 o 
  -4   2   9      195.84      198.80      8.76 o 
  -3   2   9       45.08       50.39      4.92 o 
  -2   2   9      708.70      705.43     12.28 o 
  -1   2   9      261.15      274.02      6.37 o 
   0   2   9      911.09      961.89     11.39 o 
   1   2   9      260.83      277.63      5.87 o 
   2   2   9      708.47      710.31     10.54 o 
   3   2   9       45.10       61.80      6.70 o 
   4   2   9      195.88      186.10      8.06 o 
   5   2   9       44.37       45.35      6.52 o 
   6   2   9       45.21       48.34      6.32 o 
   7   2   9        7.36       23.32      6.59 o 
  -6   3   9       19.20       28.46      6.07 o 
  -5   3   9        6.97        6.22      4.40 o 
  -4   3   9      439.27      408.04     12.34 o 
  -3   3   9      152.00      146.44      5.56 o 
  -2   3   9       23.02       29.55      3.99 o 
  -1   3   9      122.69      128.56      4.49 o 
   0   3   9       32.52       42.52      2.96 o 
   1   3   9      122.64      136.16      3.91 o 
   2   3   9       23.04       31.50      3.48 o 
   3   3   9      151.93      148.20      5.24 o 
   4   3   9      439.50      421.30     14.88 o 
   5   3   9        6.97        6.79      3.38 o 
   6   3   9       19.21       21.93      4.99 o 
  -6   4   9       52.69       59.25      8.19 o 
  -5   4   9      135.20      144.44     11.24 o 
  -4   4   9       60.72       64.50      7.19 o 
  -3   4   9      348.61      329.44      8.17 o 
  -2   4   9      142.72      135.55      5.01 o 
  -1   4   9      552.04      562.09      9.31 o 
   0   4   9      182.65      194.71      4.86 o 
   1   4   9      552.65      567.69     10.19 o 
   2   4   9      142.74      144.49      5.83 o 
   3   4   9      348.66      336.42      7.54 o 
   4   4   9       60.70       50.37      7.31 o 
   5   4   9      134.98      122.26      8.20 o 
   6   4   9       52.67       60.83      8.36 o 
  -6   5   9       43.54       61.61     12.73 o 
  -5   5   9       65.21       75.69      8.43 o 
  -4   5   9      145.88      139.62     10.50 o 
  -3   5   9       81.35      100.24      5.32 o 
  -2   5   9      113.53      102.80      4.81 o 
  -1   5   9      226.81      230.00      6.58 o 
   0   5   9     1081.99     1105.16     11.96 o 
   1   5   9      226.79      232.90      6.61 o 
   2   5   9      113.50      109.28      5.56 o 
   3   5   9       81.37       92.24      5.78 o 
   4   5   9      145.59      144.34      7.90 o 
   5   5   9       65.24       56.01      7.40 o 
   6   5   9       43.54       44.85      7.60 o 
  -6   6   9       34.26       34.18      6.82 o 
  -5   6   9       35.20       40.37      7.66 o 
  -4   6   9       67.52       66.22      7.38 o 
  -3   6   9       86.28       94.76     10.68 o 
  -2   6   9      148.58      152.21      7.09 o 
  -1   6   9       73.02       82.17      5.70 o 
   0   6   9      132.28      136.89      5.49 o 
   1   6   9       72.96       80.53      4.62 o 
   2   6   9      148.80      141.70      6.41 o 
   3   6   9       86.12       92.89      6.11 o 
   4   6   9       67.47       62.42      7.44 o 
   5   6   9       35.25       44.35      6.99 o 
   6   6   9       34.27       20.54      6.38 o 
  -6   7   9       11.59       23.69      6.71 o 
  -5   7   9       12.04        5.72      5.71 o 
  -4   7   9       31.51       27.49      5.62 o 
  -3   7   9      274.98      273.80      9.99 o 
  -2   7   9      186.57      186.60      7.74 o 
  -1   7   9       79.59       87.11      6.87 o 
   0   7   9        0.47        0.25      1.86 o 
   1   7   9       79.45       83.86      4.41 o 
   2   7   9      186.53      178.27      6.98 o 
   3   7   9      274.75      262.55      8.91 o 
   4   7   9       31.46       31.94      5.81 o 
   5   7   9       12.09       11.78      5.08 o 
   6   7   9       11.61        9.16      6.33 o 
  -6   8   9       62.53       81.87      9.76 o 
  -5   8   9       46.50       61.88      8.53 o 
  -4   8   9       46.00       43.49      6.63 o 
  -3   8   9      218.98      232.98      9.12 o 
  -2   8   9      421.42      403.08     11.43 o 
  -1   8   9       58.73       60.83      6.10 o 
   0   8   9       86.04       85.71      4.68 o 
   1   8   9       58.73       63.83      4.01 o 
   2   8   9      420.85      396.24     10.36 o 
   3   8   9      218.99      212.93     10.20 o 
   4   8   9       46.01       39.62      6.35 o 
   5   8   9       46.53       45.65      7.13 o 
   6   8   9       62.62       53.19     10.14 o 
  -6   9   9        4.12        5.74      7.81 o 
  -5   9   9       62.48       74.83      9.04 o 
  -4   9   9       10.99       18.23      4.95 o 
  -3   9   9      114.54      125.11      8.51 o 
  -2   9   9      147.07      147.68      8.42 o 
  -1   9   9       86.94       80.17      7.05 o 
   0   9   9       40.65       41.72      5.30 o 
   1   9   9       86.97       93.56      7.66 o 
   2   9   9      147.12      145.71      7.30 o 
   3   9   9      114.56      115.91      7.80 o 
   4   9   9       10.99       11.38      4.82 o 
   5   9   9       62.56       60.76      8.04 o 
   6   9   9        4.10        5.13      6.05 o 
  -5  10   9        6.50        9.56      9.25 o 
  -4  10   9      109.43      107.29     10.15 o 
  -3  10   9      130.24      123.66      8.80 o 
  -2  10   9      427.61      390.52     16.37 o 
  -1  10   9      105.11       97.66      8.23 o 
   0  10   9        1.35        4.09      3.20 o 
   1  10   9      104.98       91.27      6.72 o 
   2  10   9      427.88      405.05     10.15 o 
   3  10   9      130.14      133.48      8.43 o 
   4  10   9      109.47      106.06      9.63 o 
   5  10   9        6.53        6.79      5.02 o 
  -5  11   9       38.97       51.14      7.83 o 
  -4  11   9      336.63      312.83     14.38 o 
  -3  11   9       53.08       58.55      6.61 o 
  -2  11   9      104.86      100.56      8.68 o 
  -1  11   9       81.79       74.59      7.59 o 
   0  11   9       75.42       59.59      6.86 o 
   1  11   9       81.73       68.89      7.30 o 
   2  11   9      104.88      104.71      7.89 o 
   3  11   9       53.07       47.87      8.97 o 
   4  11   9      336.55      310.47     14.37 o 
   5  11   9       38.89       40.05      7.33 o 
  -5  12   9        6.26       10.70      5.90 o 
  -4  12   9       19.90       16.93      5.28 o 
  -3  12   9       20.92       21.32      6.73 o 
  -2  12   9      121.85      121.69      9.88 o 
  -1  12   9      231.80      208.66     14.66 o 
   0  12   9       21.62       19.84      4.82 o 
   1  12   9      232.10      213.01     10.59 o 
   2  12   9      121.92      119.64     11.38 o 
   3  12   9       20.98       19.04      4.39 o 
   4  12   9       19.88        2.54      5.54 o 
   5  12   9        6.23       15.01      7.36 o 
  -4  13   9        8.29       18.83      5.77 o 
  -3  13   9       62.13       57.30      7.94 o 
  -2  13   9       30.40       24.17      6.48 o 
  -1  13   9      181.92      179.23     11.37 o 
   0  13   9       64.37       69.22      7.44 o 
   1  13   9      181.93      171.43     11.26 o 
   2  13   9       30.39       20.49      5.43 o 
   3  13   9       62.08       62.91      7.18 o 
   4  13   9        8.33        7.73      6.60 o 
  -4  14   9      149.72      157.82     15.68 o 
  -3  14   9       11.82       17.32      5.43 o 
  -2  14   9       60.69       55.87     10.06 o 
  -1  14   9       38.42       29.62      5.94 o 
   0  14   9        0.71       10.06      3.97 o 
   1  14   9       38.36       41.71      6.66 o 
   2  14   9       60.76       60.97      7.79 o 
   3  14   9       11.88        1.36      7.47 o 
   4  14   9      149.68      157.47     15.55 o 
  -3  15   9        4.83       12.01      6.44 o 
  -2  15   9        7.03       12.26      6.10 o 
  -1  15   9       15.47       27.04      5.82 o 
   0  15   9        9.15        9.91      4.44 o 
   1  15   9       15.52       11.57      5.18 o 
   2  15   9        7.04       17.25      5.60 o 
   3  15   9        4.85       11.87      7.57 o 
  -3  16   9       62.73       66.26      9.88 o 
  -2  16   9       28.10       38.49      7.02 o 
  -1  16   9       20.00       23.22      5.65 o 
   0  16   9       25.30       22.00      5.44 o 
   1  16   9       19.99       26.17      7.22 o 
   2  16   9       28.03       35.73      6.95 o 
   3  16   9       62.74       73.89     11.25 o 
  -2  17   9        6.40        8.71      6.80 o 
  -1  17   9       20.17       34.28      6.97 o 
   0  17   9        3.76        8.61      5.71 o 
   1  17   9       20.21       37.39      7.15 o 
   2  17   9        6.41        6.23      6.29 o 
   0   0  10        0.47        0.36      3.41 o 
   1   0  10       41.18       52.24      3.40 o 
   2   0  10       24.08       31.72      3.63 o 
   3   0  10      129.59      120.82      8.34 o 
   4   0  10      214.17      196.96      8.87 o 
   5   0  10        6.78        8.17      3.85 o 
   6   0  10        9.84       23.33      5.94 o 
  -6   1  10        2.34        0.00      4.19 o 
  -5   1  10      209.95      198.88      9.81 o 
  -4   1  10      139.85      127.74      8.66 o 
  -3   1  10       66.99       88.81      7.37 o 
  -2   1  10       50.51       66.60      4.08 o 
  -1   1  10      139.08      144.86      4.90 o 
   0   1  10      188.88      170.57      4.94 o 
   1   1  10      139.30      147.55      4.69 o 
   2   1  10       50.44       61.97      3.84 o 
   3   1  10       66.99       82.28      5.96 o 
   4   1  10      139.83      143.23      8.38 o 
   5   1  10      209.87      186.57     10.46 o 
   6   1  10        2.34        1.26      3.87 o 
  -6   2  10      128.29      140.51     11.63 o 
  -5   2  10       71.01       65.68      7.05 o 
  -4   2  10      173.20      168.59      8.85 o 
  -3   2  10       27.21       31.73      4.43 o 
  -2   2  10       37.95       44.57      3.67 o 
  -1   2  10       15.85       22.13      3.76 o 
   0   2  10        0.25        0.78      1.35 o 
   1   2  10       15.78       16.99      2.12 o 
   2   2  10       37.86       39.49      3.34 o 
   3   2  10       27.13       39.25      6.27 o 
   4   2  10      172.99      169.95      8.51 o 
   5   2  10       70.87       68.32      7.80 o 
   6   2  10      128.39      148.37     10.97 o 
  -6   3  10        7.83        9.07      4.95 o 
  -5   3  10       14.36        7.09      4.43 o 
  -4   3  10       65.50       70.38      6.66 o 
  -3   3  10      206.78      200.81      6.46 o 
  -2   3  10      508.88      481.78      9.56 o 
  -1   3  10       33.75       46.03      3.49 o 
   0   3  10       34.75       40.00      3.02 o 
   1   3  10       33.85       50.09      4.34 o 
   2   3  10      509.49      470.50      8.62 o 
   3   3  10      206.55      205.36      7.05 o 
   4   3  10       65.51       65.83      7.40 o 
   5   3  10       14.38        5.11      4.10 o 
   6   3  10        7.79        3.61      4.67 o 
  -6   4  10        7.96       15.77      5.61 o 
  -5   4  10       17.11       10.82      8.20 o 
  -4   4  10      122.31      120.85      8.41 o 
  -3   4  10       17.05       13.15      3.22 o 
  -2   4  10      123.90      129.79      5.29 o 
  -1   4  10        1.44        2.44      1.52 o 
   0   4  10      284.91      291.85      6.27 o 
   1   4  10        1.42        4.33      2.60 o 
   2   4  10      124.16      132.67      7.43 o 
   3   4  10       17.02       19.48      3.27 o 
   4   4  10      122.34      107.16      9.22 o 
   5   4  10       17.15       13.36      4.48 o 
   6   4  10        7.92        7.30      5.67 o 
  -6   5  10       13.48       10.48      6.60 o 
  -5   5  10       37.72       30.94      6.23 o 
  -4   5  10       35.84       42.98      6.39 o 
  -3   5  10      204.05      199.17      6.83 o 
  -2   5  10      344.89      331.33      8.01 o 
  -1   5  10      162.92      159.48      5.22 o 
   0   5  10       68.31       72.09      3.46 o 
   1   5  10      162.79      159.02      5.97 o 
   2   5  10      344.46      343.92      9.20 o 
   3   5  10      204.16      213.12      7.63 o 
   4   5  10       35.80       42.50      6.34 o 
   5   5  10       37.72       37.29      6.50 o 
   6   5  10       13.54        7.86      5.13 o 
  -6   6  10       14.70       20.68      7.18 o 
  -5   6  10       40.73       52.61      7.59 o 
  -4   6  10       61.04       52.74      7.15 o 
  -3   6  10      381.10      372.93     10.93 o 
  -2   6  10      447.65      444.78     11.56 o 
  -1   6  10       62.58       60.64      3.76 o 
   0   6  10      117.82      119.11      3.94 o 
   1   6  10       62.56       63.65      4.32 o 
   2   6  10      447.68      449.47     10.70 o 
   3   6  10      381.23      367.87     10.32 o 
   4   6  10       60.95       57.53      7.12 o 
   5   6  10       40.71       50.88      7.42 o 
   6   6  10       14.67       29.46      6.76 o 
  -6   7  10       18.38        6.31      8.53 o 
  -5   7  10      106.24      103.01     10.31 o 
  -4   7  10       11.38       17.87      5.22 o 
  -3   7  10      281.03      280.37     10.86 o 
  -2   7  10      372.73      358.40     10.79 o 
  -1   7  10       37.29       41.93      5.00 o 
   0   7  10      280.70      278.86      5.52 o 
   1   7  10       37.24       43.13      3.66 o 
   2   7  10      372.41      357.94      9.85 o 
   3   7  10      280.88      270.51      9.17 o 
   4   7  10       11.44        9.78      4.36 o 
   5   7  10      106.19      106.70     10.15 o 
   6   7  10       18.40       19.10      6.11 o 
  -6   8  10        1.55        0.00      5.24 o 
  -5   8  10        0.17        1.77      4.60 o 
  -4   8  10       12.77       16.96      5.02 o 
  -3   8  10        4.60        9.60      3.86 o 
  -2   8  10       88.21       83.57      6.77 o 
  -1   8  10       13.95       19.21      4.66 o 
   0   8  10        0.13        1.27      2.59 o 
   1   8  10       13.97       17.08      2.66 o 
   2   8  10       88.22       82.90      6.05 o 
   3   8  10        4.59        1.34      2.84 o 
   4   8  10       12.81        8.21      4.33 o 
   5   8  10        0.16        0.61      4.06 o 
   6   8  10        1.55        0.00      7.98 o 
  -5   9  10        5.05       13.82      5.15 o 
  -4   9  10       50.55       47.11      7.04 o 
  -3   9  10      299.27      259.29     10.35 o 
  -2   9  10      237.50      229.09      9.30 o 
  -1   9  10       58.02       68.02      6.81 o 
   0   9  10       20.91       27.41      6.90 o 
   1   9  10       57.87       72.03      5.98 o 
   2   9  10      237.47      239.15      8.47 o 
   3   9  10      298.91      277.57      9.81 o 
   4   9  10       50.67       42.51     10.46 o 
   5   9  10        5.07       10.93      5.47 o 
  -5  10  10        0.63        0.00      5.84 o 
  -4  10  10       39.40       33.12      6.62 o 
  -3  10  10       49.80       56.91      6.20 o 
  -2  10  10      228.33      213.10     12.24 o 
  -1  10  10       94.41       84.70      7.79 o 
   0  10  10       25.69       25.83      4.75 o 
   1  10  10       94.48       78.62      7.58 o 
   2  10  10      228.18      210.51      9.02 o 
   3  10  10       49.75       47.10      5.47 o 
   4  10  10       39.49       33.02      8.39 o 
   5  10  10        0.63        3.58      5.77 o 
  -5  11  10        2.29        8.00      5.48 o 
  -4  11  10       10.86        5.72      4.58 o 
  -3  11  10        2.29        0.00      2.92 o 
  -2  11  10      217.52      210.03     10.93 o 
  -1  11  10       61.34       61.89      6.91 o 
   0  11  10       52.58       45.70      6.08 o 
   1  11  10       61.29       53.31      6.67 o 
   2  11  10      217.28      213.04      9.61 o 
   3  11  10        2.26        3.93      4.24 o 
   4  11  10       10.85        9.38      6.30 o 
   5  11  10        2.29        0.00      4.75 o 
  -5  12  10       17.65       11.67     10.24 o 
  -4  12  10        7.75        4.31      6.42 o 
  -3  12  10       33.13       26.07      6.17 o 
  -2  12  10       41.60       51.79      7.88 o 
  -1  12  10       85.69       78.40      8.09 o 
   0  12  10        4.85        3.15      3.54 o 
   1  12  10       85.78       93.16      8.69 o 
   2  12  10       41.58       38.45      9.42 o 
   3  12  10       33.19       34.59      5.68 o 
   4  12  10        7.74       15.25      7.53 o 
   5  12  10       17.69       26.96     14.28 o 
  -4  13  10        1.41        8.80      6.33 o 
  -3  13  10        5.16        0.00      4.07 o 
  -2  13  10       41.40       42.92      7.58 o 
  -1  13  10       48.14       41.82      6.41 o 
   0  13  10        1.60        8.57      3.84 o 
   1  13  10       48.08       41.91      6.38 o 
   2  13  10       41.48       42.22      6.71 o 
   3  13  10        5.15       18.16      6.29 o 
   4  13  10        1.41        0.00      7.32 o 
  -4  14  10       15.34       29.08      8.26 o 
  -3  14  10        3.51       17.22      5.90 o 
  -2  14  10       48.35       54.00      7.48 o 
  -1  14  10       43.72       38.78      6.46 o 
   0  14  10        0.66        0.91      3.23 o 
   1  14  10       43.70       44.65      7.09 o 
   2  14  10       48.37       52.89      7.19 o 
   3  14  10        3.53       13.25      6.65 o 
   4  14  10       15.34       11.94      7.33 o 
  -3  15  10        4.01        1.48      7.95 o 
  -2  15  10       39.72       42.23      6.86 o 
  -1  15  10       48.29       50.87      7.67 o 
   0  15  10      269.36      233.08     14.39 o 
   1  15  10       48.36       44.91      7.26 o 
   2  15  10       39.73       41.00      7.32 o 
   3  15  10        4.01        7.69      6.23 o 
  -2  16  10       24.79       22.19      6.13 o 
  -1  16  10        5.58        7.94      7.07 o 
   0  16  10       22.96       34.23      6.25 o 
   1  16  10        5.60       11.71      4.81 o 
   2  16  10       24.80       30.91      6.55 o 
  -1  17  10       23.44       27.29      6.49 o 
   0  17  10        7.78       15.10      5.97 o 
   1  17  10       23.40       39.44      7.14 o 
   1   0  11        0.47        1.84      1.55 o 
   2   0  11      159.82      156.38      5.91 o 
   3   0  11       28.40       34.13      4.32 o 
   4   0  11       15.90       21.09      4.37 o 
   5   0  11      222.72      249.04     10.73 o 
   6   0  11        0.00        0.00      4.27 o 
  -6   1  11       44.10       38.84      8.38 o 
  -5   1  11       11.05       18.18      4.39 o 
  -4   1  11      108.08      102.98      7.98 o 
  -3   1  11       61.24       54.70      5.27 o 
  -2   1  11      124.73      124.62      5.29 o 
  -1   1  11      275.95      266.24      6.81 o 
   0   1  11      622.91      599.43      9.73 o 
   1   1  11      275.83      271.06      6.60 o 
   2   1  11      125.00      128.90      5.14 o 
   3   1  11       61.20       63.44      5.53 o 
   4   1  11      108.12      114.88      8.67 o 
   5   1  11       11.07       17.92      4.97 o 
   6   1  11       43.97       40.54      7.50 o 
  -6   2  11       45.41       51.16      7.85 o 
  -5   2  11       41.26       31.73      5.57 o 
  -4   2  11      273.94      271.51     10.37 o 
  -3   2  11       91.65       93.39      6.81 o 
  -2   2  11       70.20       74.42      4.98 o 
  -1   2  11      263.12      252.89      6.76 o 
   0   2  11       12.93       10.41      1.99 o 
   1   2  11      263.20      250.47      6.19 o 
   2   2  11       70.20       78.11      4.27 o 
   3   2  11       91.81       93.06      7.29 o 
   4   2  11      273.75      262.61     11.56 o 
   5   2  11       41.17       33.57      6.49 o 
   6   2  11       45.42       57.00      7.04 o 
  -6   3  11       39.03       50.22      7.86 o 
  -5   3  11       80.79       72.38      7.48 o 
  -4   3  11       20.76       14.35      3.94 o 
  -3   3  11       37.30       34.96      4.66 o 
  -2   3  11        0.86        1.70      2.06 o 
  -1   3  11        5.64        5.22      1.67 o 
   0   3  11        0.03        3.51      2.09 o 
   1   3  11        5.67        5.36      1.95 o 
   2   3  11        0.85        2.93      2.13 o 
   3   3  11       37.37       36.37      5.44 o 
   4   3  11       20.73       16.95      4.80 o 
   5   3  11       80.91       80.95      8.54 o 
   6   3  11       39.00       37.95      7.26 o 
  -6   4  11        1.16        0.00      4.11 o 
  -5   4  11       29.21       33.05      6.53 o 
  -4   4  11      106.54       96.58      7.82 o 
  -3   4  11      293.02      289.07      8.20 o 
  -2   4  11      452.78      439.07      9.57 o 
  -1   4  11       55.69       58.33      4.15 o 
   0   4  11        4.95        3.64      2.28 o 
   1   4  11       55.73       55.99      4.48 o 
   2   4  11      452.75      428.65     10.42 o 
   3   4  11      292.96      289.98     11.26 o 
   4   4  11      106.85       98.36      9.00 o 
   5   4  11       29.20       29.39      5.91 o 
   6   4  11        1.16        6.15      4.78 o 
  -6   5  11       59.17       60.76      8.82 o 
  -5   5  11       36.20       45.18      7.39 o 
  -4   5  11       19.20       16.57      4.80 o 
  -3   5  11      402.84      388.34     11.72 o 
  -2   5  11      282.75      272.55      7.61 o 
  -1   5  11       31.59       32.97      3.63 o 
   0   5  11        5.25        7.22      1.75 o 
   1   5  11       31.48       30.43      3.48 o 
   2   5  11      282.57      263.96      8.37 o 
   3   5  11      402.58      375.18     12.89 o 
   4   5  11       19.19       18.46      4.80 o 
   5   5  11       36.10       45.24      7.00 o 
   6   5  11       59.22       69.37      8.87 o 
  -6   6  11        6.32        9.91      5.49 o 
  -5   6  11       25.71       32.54      7.07 o 
  -4   6  11       37.26       33.97      6.15 o 
  -3   6  11      211.23      221.97     10.44 o 
  -2   6  11      113.13      124.94      7.38 o 
  -1   6  11       16.45       10.40      2.91 o 
   0   6  11        6.57        5.59      1.66 o 
   1   6  11       16.39       14.00      2.83 o 
   2   6  11      113.11      123.16      6.53 o 
   3   6  11      211.37      200.50      9.72 o 
   4   6  11       37.27       42.68      6.19 o 
   5   6  11       25.71       30.91      6.36 o 
   6   6  11        6.33        7.55      5.03 o 
  -6   7  11        5.13       16.54      5.90 o 
  -5   7  11        2.09       12.05      5.85 o 
  -4   7  11       21.01       27.14      6.03 o 
  -3   7  11      118.67      133.18     10.35 o 
  -2   7  11       94.92      103.02      7.41 o 
  -1   7  11      122.43      111.31      8.21 o 
   0   7  11       20.28       22.58      4.33 o 
   1   7  11      122.41      111.54      5.26 o 
   2   7  11       94.71      112.37      6.44 o 
   3   7  11      118.80      123.63      7.39 o 
   4   7  11       20.99       20.41      7.89 o 
   5   7  11        2.10        1.12      4.24 o 
   6   7  11        5.10        5.48      5.83 o 
  -5   8  11       42.33       48.41     10.08 o 
  -4   8  11       57.59       53.05      7.79 o 
  -3   8  11      384.38      350.69     11.85 o 
  -2   8  11       79.69       81.24      6.83 o 
  -1   8  11       19.16       25.97      4.47 o 
   0   8  11      257.50      208.04      9.49 o 
   1   8  11       19.10       25.22      3.92 o 
   2   8  11       79.70       88.53      6.44 o 
   3   8  11      384.28      365.12     16.73 o 
   4   8  11       57.60       57.02      7.40 o 
   5   8  11       42.31       38.00      7.07 o 
  -5   9  11        1.30        7.59      5.28 o 
  -4   9  11      105.44      104.90     10.25 o 
  -3   9  11      261.01      237.75     10.29 o 
  -2   9  11       32.83       28.43      4.53 o 
  -1   9  11        5.50        8.08      5.11 o 
   0   9  11       83.83       85.38      7.66 o 
   1   9  11        5.50        8.52      3.34 o 
   2   9  11       32.98       28.49      5.18 o 
   3   9  11      261.00      243.27     12.54 o 
   4   9  11      105.44       91.70      9.13 o 
   5   9  11        1.30        0.00      4.75 o 
  -5  10  11        1.99       12.89      5.34 o 
  -4  10  11       62.01       51.84      7.65 o 
  -3  10  11        0.98        0.91      3.89 o 
  -2  10  11       56.94       64.90      7.45 o 
  -1  10  11       18.87       25.76      5.00 o 
   0  10  11       24.51       23.47      4.85 o 
   1  10  11       18.90       25.39      4.68 o 
   2  10  11       57.00       64.89      6.28 o 
   3  10  11        0.99        0.00      4.35 o 
   4  10  11       61.90       71.91     11.24 o 
   5  10  11        1.99        0.00      6.69 o 
  -5  11  11       54.40       50.51     10.09 o 
  -4  11  11       16.27       16.28      5.55 o 
  -3  11  11       23.04       29.07      5.32 o 
  -2  11  11      132.16      132.64     10.51 o 
  -1  11  11       92.76       93.55      8.43 o 
   0  11  11       12.98       11.76      4.99 o 
   1  11  11       92.68       94.29      8.69 o 
   2  11  11      131.99      117.39      9.86 o 
   3  11  11       23.07       10.88      5.76 o 
   4  11  11       16.29       17.67      7.75 o 
   5  11  11       54.42       50.57      9.80 o 
  -4  12  11       83.21       95.20     10.41 o 
  -3  12  11        0.70        5.56      4.79 o 
  -2  12  11      123.62      115.53      9.96 o 
  -1  12  11       49.54       43.96      6.30 o 
   0  12  11        3.79        1.13      4.17 o 
   1  12  11       49.57       50.19      6.82 o 
   2  12  11      123.62      103.71      9.61 o 
   3  12  11        0.71        6.11      7.52 o 
   4  12  11       83.39       77.54     10.90 o 
  -4  13  11        5.26        0.00      6.21 o 
  -3  13  11       17.49       27.49      6.63 o 
  -2  13  11       57.23       51.49      7.11 o 
  -1  13  11       99.06      117.54     13.69 o 
   0  13  11        4.43        6.65      3.83 o 
   1  13  11       99.15      104.66      9.76 o 
   2  13  11       57.20       49.24      7.15 o 
   3  13  11       17.44       29.98      7.85 o 
   4  13  11        5.28        8.99      6.27 o 
  -3  14  11       36.06       20.28      7.54 o 
  -2  14  11        9.30       16.78      5.76 o 
  -1  14  11        6.47       15.98      5.04 o 
   0  14  11       13.58        6.29      7.13 o 
   1  14  11        6.48       16.39      4.87 o 
   2  14  11        9.31        8.23      4.47 o 
   3  14  11       36.08       38.51      9.23 o 
  -3  15  11        1.54       15.66      9.97 o 
  -2  15  11       18.25       19.89      9.33 o 
  -1  15  11       88.25       81.31      9.49 o 
   0  15  11      372.20      373.53     15.78 o 
   1  15  11       88.32       89.50      9.49 o 
   2  15  11       18.25       21.68      6.00 o 
   3  15  11        1.53        8.39      6.52 o 
  -2  16  11       18.93       21.30      6.66 o 
  -1  16  11       17.50       31.06      6.79 o 
   0  16  11       17.16       21.82      5.61 o 
   1  16  11       17.48       28.84      6.26 o 
   2  16  11       18.94       40.18      7.08 o 
   0   0  12      156.68      166.99      9.79 o 
   1   0  12        2.19        8.39      3.05 o 
   2   0  12      101.86      113.89      5.53 o 
   3   0  12       89.07       87.81      6.68 o 
   4   0  12      413.28      388.19     12.37 o 
   5   0  12       39.95       40.57      6.75 o 
   6   0  12       44.32       59.16      8.43 o 
  -6   1  12        6.97       22.94      6.40 o 
  -5   1  12       17.80       21.10      5.20 o 
  -4   1  12       77.11       68.88      6.94 o 
  -3   1  12       13.31       14.67      3.59 o 
  -2   1  12       17.10       23.09      2.89 o 
  -1   1  12       58.65       64.60      4.39 o 
   0   1  12      187.66      193.52      9.52 o 
   1   1  12       58.73       64.93      4.25 o 
   2   1  12       17.06       18.08      2.83 o 
   3   1  12       13.27       16.86      3.53 o 
   4   1  12       77.26       70.61      9.88 o 
   5   1  12       17.85       16.17      5.16 o 
   6   1  12        6.97       23.11      6.09 o 
  -6   2  12       21.03       21.40      7.05 o 
  -5   2  12      177.02      171.51     10.53 o 
  -4   2  12       40.13       46.40      5.85 o 
  -3   2  12       29.05       21.28      4.09 o 
  -2   2  12       34.98       41.54      3.81 o 
  -1   2  12      713.06      667.70     11.46 o 
   0   2  12      125.56      121.09      4.67 o 
   1   2  12      712.47      679.71     10.76 o 
   2   2  12       34.88       45.10      3.83 o 
   3   2  12       29.05       21.24      4.62 o 
   4   2  12       40.18       44.66      6.55 o 
   5   2  12      177.14      159.20     12.13 o 
   6   2  12       21.09       27.31      6.59 o 
  -6   3  12        3.31       20.11      6.52 o 
  -5   3  12       63.66       83.36      9.17 o 
  -4   3  12      121.54      127.17     10.18 o 
  -3   3  12       96.15      100.00      7.48 o 
  -2   3  12       40.89       54.04      6.26 o 
  -1   3  12      286.18      278.32      7.47 o 
   0   3  12      159.14      148.02      5.12 o 
   1   3  12      285.88      278.41      6.60 o 
   2   3  12       41.02       48.44      4.73 o 
   3   3  12       96.17       92.42      8.16 o 
   4   3  12      121.45      129.10     10.44 o 
   5   3  12       63.67       64.14      8.32 o 
   6   3  12        3.32       14.20      5.75 o 
  -6   4  12       79.27       81.59      9.93 o 
  -5   4  12       30.80       42.59      7.32 o 
  -4   4  12       94.52       88.49      8.96 o 
  -3   4  12      145.58      135.06      8.00 o 
  -2   4  12       71.80       86.49      5.27 o 
  -1   4  12      235.23      232.68      6.92 o 
   0   4  12       34.09       31.09      2.97 o 
   1   4  12      235.29      228.82      8.24 o 
   2   4  12       71.58       65.59      5.46 o 
   3   4  12      145.67      138.84      9.27 o 
   4   4  12       94.48      100.00      9.10 o 
   5   4  12       30.82       38.86      7.31 o 
   6   4  12       79.29       90.60     10.67 o 
  -6   5  12        2.40       15.29      5.69 o 
  -5   5  12       28.78       31.18      6.83 o 
  -4   5  12        4.25        8.90      5.59 o 
  -3   5  12       52.04       66.82      7.53 o 
  -2   5  12        5.77       22.71      6.62 o 
  -1   5  12       59.37       62.86      4.55 o 
   0   5  12       60.35       68.77      3.94 o 
   1   5  12       59.32       58.94      4.76 o 
   2   5  12        5.81        9.77      3.44 o 
   3   5  12       51.95       56.55      6.65 o 
   4   5  12        4.26        1.37      3.76 o 
   5   5  12       28.85       35.89      6.44 o 
   6   5  12        2.39        0.00      4.92 o 
  -6   6  12        6.65        0.00      4.90 o 
  -5   6  12       43.78       52.49      8.31 o 
  -4   6  12        2.95       11.17      4.24 o 
  -3   6  12      122.46      109.38      9.48 o 
  -2   6  12       79.33       80.39      6.40 o 
  -1   6  12      178.59      166.03      8.30 o 
   0   6  12        0.22        0.32      2.20 o 
   1   6  12      178.55      171.68      6.00 o 
   2   6  12       79.51       80.44      6.13 o 
   3   6  12      122.63      109.85      8.97 o 
   4   6  12        2.93        2.74      4.54 o 
   5   6  12       43.85       42.98      7.35 o 
   6   6  12        6.62       14.90      9.35 o 
  -5   7  12        3.47        4.25      4.85 o 
  -4   7  12        1.58        0.00      3.21 o 
  -3   7  12      107.35      103.20      9.65 o 
  -2   7  12       82.42       79.14      6.69 o 
  -1   7  12      158.53      145.88      9.09 o 
   0   7  12       57.51       56.70      6.13 o 
   1   7  12      158.74      141.78      5.83 o 
   2   7  12       82.49       77.66      6.04 o 
   3   7  12      107.45      107.68      9.04 o 
   4   7  12        1.59        0.00      3.45 o 
   5   7  12        3.48        7.92      5.18 o 
  -5   8  12       35.41       48.87     11.09 o 
  -4   8  12       68.40       69.53      8.60 o 
  -3   8  12        5.73        5.81      3.84 o 
  -2   8  12        4.87        9.05      4.27 o 
  -1   8  12      112.78       95.57      8.10 o 
   0   8  12        1.15        7.16      3.30 o 
   1   8  12      113.01      110.40      8.74 o 
   2   8  12        4.86        9.94      3.08 o 
   3   8  12        5.74        2.17      3.69 o 
   4   8  12       68.49       67.14      7.94 o 
   5   8  12       35.34       50.69      7.90 o 
  -5   9  12       34.78       41.32      8.42 o 
  -4   9  12      122.55      109.83     10.64 o 
  -3   9  12       32.71       36.28      6.17 o 
  -2   9  12       10.88       10.10      3.93 o 
  -1   9  12       40.84       39.13      6.25 o 
   0   9  12      167.11      167.15     10.35 o 
   1   9  12       40.90       42.42      5.90 o 
   2   9  12       10.90       15.35      4.29 o 
   3   9  12       32.73       30.13      5.71 o 
   4   9  12      122.62      117.45     10.50 o 
   5   9  12       34.74       37.06      7.16 o 
  -5  10  12       19.43       24.33      9.77 o 
  -4  10  12       36.42       45.47      7.50 o 
  -3  10  12       14.03       12.99      4.90 o 
  -2  10  12       25.03       33.99      5.74 o 
  -1  10  12       95.70       84.74      8.28 o 
   0  10  12      214.93      182.56     10.68 o 
   1  10  12       95.60       76.84      7.99 o 
   2  10  12       25.07       27.31      5.61 o 
   3  10  12       14.01       11.68      6.62 o 
   4  10  12       36.44       31.18     12.77 o 
   5  10  12       19.44       14.16      8.25 o 
  -4  11  12       20.86       21.26      7.02 o 
  -3  11  12        9.05        9.22      5.72 o 
  -2  11  12       52.49       51.41      7.10 o 
  -1  11  12       12.05       19.28      4.82 o 
   0  11  12        3.24       10.28      3.72 o 
   1  11  12       12.06       19.37      4.70 o 
   2  11  12       52.40       56.49      7.37 o 
   3  11  12        9.08       20.28      8.22 o 
   4  11  12       20.82       16.56      7.01 o 
  -4  12  12       25.05       17.63      6.16 o 
  -3  12  12       37.68       39.29      8.76 o 
  -2  12  12       53.72       65.84      9.33 o 
  -1  12  12      176.69      168.13     12.70 o 
   0  12  12       54.78       55.68      7.16 o 
   1  12  12      176.73      164.82     11.25 o 
   2  12  12       53.57       56.22      7.48 o 
   3  12  12       37.65       33.96      8.19 o 
   4  12  12       25.05       17.65     11.78 o 
  -4  13  12        3.71        0.00      5.96 o 
  -3  13  12       45.55       48.81      9.56 o 
  -2  13  12       41.51       48.95      7.04 o 
  -1  13  12      120.84      114.37     10.49 o 
   0  13  12      118.23      112.34     10.24 o 
   1  13  12      120.70      108.15     10.02 o 
   2  13  12       41.45       70.15      7.94 o 
   3  13  12       45.47       49.44      8.71 o 
   4  13  12        3.71       21.54     10.77 o 
  -3  14  12        1.88        7.69      6.55 o 
  -2  14  12       26.46       39.62      6.62 o 
  -1  14  12      143.40      159.51     12.57 o 
   0  14  12        0.47        0.00      4.19 o 
   1  14  12      143.29      132.60     11.35 o 
   2  14  12       26.37       22.95      5.70 o 
   3  14  12        1.87        6.04      6.06 o 
  -2  15  12        0.63        2.02     10.25 o 
  -1  15  12        1.22        7.28      4.75 o 
   0  15  12        8.34        9.21      4.67 o 
   1  15  12        1.22       16.77      6.72 o 
   2  15  12        0.62        9.10      5.00 o 
  -1  16  12       21.64       34.02      6.64 o 
   0  16  12       13.85       29.13      7.89 o 
   1  16  12       21.61       28.09      7.54 o 
   1   0  13      170.11      155.25      5.72 o 
   2   0  13       32.76       37.29      3.80 o 
   3   0  13        6.55        9.47      3.28 o 
   4   0  13       53.38       46.28      6.58 o 
   5   0  13       20.78       28.14      7.06 o 
   6   0  13       17.30       25.19      6.62 o 
  -6   1  13       35.48       38.61      7.45 o 
  -5   1  13      102.88      110.07     11.93 o 
  -4   1  13       44.26       46.36      6.13 o 
  -3   1  13       89.75       90.79      7.09 o 
  -2   1  13      254.84      257.41      7.65 o 
  -1   1  13      704.03      652.47     11.65 o 
   0   1  13      229.84      211.90      6.33 o 
   1   1  13      704.65      647.72     11.19 o 
   2   1  13      254.77      259.38      7.45 o 
   3   1  13       89.83       88.29      8.20 o 
   4   1  13       44.19       41.30      6.28 o 
   5   1  13      103.03       94.87      9.87 o 
   6   1  13       35.50       29.46      7.39 o 
  -6   2  13        2.21        9.05      6.18 o 
  -5   2  13        7.35        9.95      4.68 o 
  -4   2  13      107.52      117.43      8.74 o 
  -3   2  13      127.99      120.42      8.17 o 
  -2   2  13       65.29       74.09      5.01 o 
  -1   2  13      390.85      379.66      8.99 o 
   0   2  13       80.49       68.02      5.29 o 
   1   2  13      390.50      392.02      8.54 o 
   2   2  13       65.17       63.08      5.30 o 
   3   2  13      127.84      114.81      9.06 o 
   4   2  13      107.55      100.24      9.43 o 
   5   2  13        7.31       12.59      4.39 o 
   6   2  13        2.23       11.47      5.87 o 
  -6   3  13       21.15       23.21     10.44 o 
  -5   3  13       55.04       56.74      8.21 o 
  -4   3  13       66.03       80.15      7.48 o 
  -3   3  13       44.03       40.13      5.28 o 
  -2   3  13      138.27      146.42      6.63 o 
  -1   3  13      194.25      188.38      6.50 o 
   0   3  13       10.67       14.98      2.51 o 
   1   3  13      194.26      184.55      6.92 o 
   2   3  13      138.33      135.73      6.68 o 
   3   3  13       43.98       32.10      5.50 o 
   4   3  13       66.11       78.71      8.47 o 
   5   3  13       55.04       60.68      8.40 o 
   6   3  13       21.16        6.95      5.67 o 
  -6   4  13       22.72       11.69      9.66 o 
  -5   4  13       33.13       41.15      7.40 o 
  -4   4  13        8.18        2.37      4.36 o 
  -3   4  13       83.56       88.61      8.49 o 
  -2   4  13      784.82      704.59     13.06 o 
  -1   4  13       96.57       89.63      5.34 o 
   0   4  13        3.83        5.06      1.91 o 
   1   4  13       96.54       90.34      5.67 o 
   2   4  13      784.92      712.90     14.30 o 
   3   4  13       83.37       90.69      8.29 o 
   4   4  13        8.21        5.17      5.26 o 
   5   4  13       33.18       28.52      6.54 o 
   6   4  13       22.69       17.90      6.38 o 
  -6   5  13       88.73      110.81     11.60 o 
  -5   5  13       17.81       24.42      6.14 o 
  -4   5  13       78.15       86.14      9.26 o 
  -3   5  13      191.97      195.50     11.56 o 
  -2   5  13      164.44      160.99      8.57 o 
  -1   5  13       51.48       46.69      4.32 o 
   0   5  13      171.33      157.07      6.45 o 
   1   5  13       51.54       47.48      4.51 o 
   2   5  13      164.40      157.18      7.73 o 
   3   5  13      192.11      182.77     10.29 o 
   4   5  13       78.04       80.01      8.51 o 
   5   5  13       17.81       18.24      5.56 o 
   6   5  13       88.74      105.37     12.87 o 
  -5   6  13       29.76       22.02      7.23 o 
  -4   6  13        8.21        5.49      4.41 o 
  -3   6  13      131.67      124.77     10.29 o 
  -2   6  13        4.76        6.81      3.04 o 
  -1   6  13       20.25       25.38      4.40 o 
   0   6  13       18.31       24.42      4.47 o 
   1   6  13       20.32       20.43      3.04 o 
   2   6  13        4.80       10.69      3.15 o 
   3   6  13      131.86      123.98     12.80 o 
   4   6  13        8.19       21.57      5.04 o 
   5   6  13       29.80       24.71      6.45 o 
  -5   7  13        2.23        0.00      8.29 o 
  -4   7  13        4.60       13.08      6.51 o 
  -3   7  13       81.19       74.85      8.52 o 
  -2   7  13       53.48       50.49      5.69 o 
  -1   7  13        0.83        6.74      3.45 o 
   0   7  13       48.73       43.99      5.65 o 
   1   7  13        0.81        2.01      3.02 o 
   2   7  13       53.50       53.35      5.35 o 
   3   7  13       81.09       82.08      8.09 o 
   4   7  13        4.57        1.51      4.02 o 
   5   7  13        2.24        2.45      4.85 o 
  -5   8  13        0.61       16.29     11.16 o 
  -4   8  13       60.05       66.10      8.65 o 
  -3   8  13       30.19       35.50      7.31 o 
  -2   8  13       10.75       10.96      3.43 o 
  -1   8  13       41.95       42.56      5.92 o 
   0   8  13       35.97       35.24      5.50 o 
   1   8  13       41.91       33.92      5.46 o 
   2   8  13       10.70       10.16      5.32 o 
   3   8  13       30.23       28.32      5.58 o 
   4   8  13       60.03       65.18      8.08 o 
   5   8  13        0.62        0.00      4.94 o 
  -5   9  13        7.89       10.01      6.80 o 
  -4   9  13       41.16       35.47      8.29 o 
  -3   9  13       29.47       31.30      6.37 o 
  -2   9  13       78.24       81.56      8.20 o 
  -1   9  13        4.72        1.25      3.21 o 
   0   9  13       97.44       79.56      8.02 o 
   1   9  13        4.75        8.01      3.36 o 
   2   9  13       78.34       73.00      7.78 o 
   3   9  13       29.38       37.32      7.60 o 
   4   9  13       41.21       32.17      8.05 o 
   5   9  13        7.91       17.10      5.77 o 
  -4  10  13        6.16        4.64      5.79 o 
  -3  10  13       88.73       95.15      9.86 o 
  -2  10  13       47.60       50.80      6.86 o 
  -1  10  13        4.46        5.46      3.49 o 
   0  10  13       14.08        9.97      4.28 o 
   1  10  13        4.44        4.75      3.42 o 
   2  10  13       47.66       41.04      6.42 o 
   3  10  13       88.77       85.96     14.02 o 
   4  10  13        6.17       15.03      6.63 o 
  -4  11  13       49.71       45.73      8.90 o 
  -3  11  13       32.40       35.13     11.60 o 
  -2  11  13       11.00       18.89      5.01 o 
  -1  11  13       52.72       52.78      6.90 o 
   0  11  13        0.43        8.15      5.85 o 
   1  11  13       52.67       56.85      8.10 o 
   2  11  13       10.99       21.69      5.15 o 
   3  11  13       32.43       43.97      8.33 o 
   4  11  13       49.72       37.59     11.48 o 
  -4  12  13      137.48      121.63     12.05 o 
  -3  12  13        1.67        0.34      9.74 o 
  -2  12  13       57.66       59.42      7.85 o 
  -1  12  13       66.20       65.10      7.83 o 
   0  12  13        0.26        0.00      5.28 o 
   1  12  13       66.34       72.95      8.52 o 
   2  12  13       57.63       51.13      7.49 o 
   3  12  13        1.66        4.17      5.65 o 
   4  12  13      137.39      116.04     17.41 o 
  -3  13  13        3.43       10.37      6.16 o 
  -2  13  13       15.11       24.40      5.59 o 
  -1  13  13       56.07       76.12     11.26 o 
   0  13  13       31.53       42.30      6.79 o 
   1  13  13       56.05       63.15      8.03 o 
   2  13  13       15.10       18.39      4.91 o 
   3  13  13        3.43       16.35     11.42 o 
  -3  14  13        8.83       21.57     11.85 o 
  -2  14  13        9.76       17.14      5.28 o 
  -1  14  13       84.93       84.02      9.52 o 
   0  14  13       40.04       39.79     12.13 o 
   1  14  13       84.82       86.86      9.53 o 
   2  14  13        9.79       11.81      5.05 o 
   3  14  13        8.80       17.42      7.18 o 
  -2  15  13       26.59       35.30      6.72 o 
  -1  15  13        4.46       11.86      6.80 o 
   0  15  13        1.33        2.85      4.61 o 
   1  15  13        4.48       17.63      5.63 o 
   2  15  13       26.56       22.92      9.38 o 
   0   0  14      166.91      154.04      8.21 o 
   1   0  14        3.62        2.26      3.63 o 
   2   0  14        4.79        3.31      2.78 o 
   3   0  14        0.31        0.00      3.02 o 
   4   0  14       86.63       92.92      9.20 o 
   5   0  14       23.18       21.60      8.68 o 
   6   0  14       57.32       88.18     10.28 o 
  -6   1  14       35.02       37.45      9.01 o 
  -5   1  14       58.02       72.91      9.11 o 
  -4   1  14        7.56       12.79      4.45 o 
  -3   1  14       25.42       21.99      4.44 o 
  -2   1  14       59.14       72.82      6.18 o 
  -1   1  14      201.75      176.29      6.42 o 
   0   1  14     1822.64     1697.32     21.18 o 
   1   1  14      201.63      192.40      6.43 o 
   2   1  14       59.09       72.41      6.64 o 
   3   1  14       25.33       24.02      5.07 o 
   4   1  14        7.57        3.23      4.02 o 
   5   1  14       58.12       76.44     10.73 o 
   6   1  14       34.99       37.82      7.42 o 
  -6   2  14       39.50       50.20     14.32 o 
  -5   2  14       27.45       48.27      8.79 o 
  -4   2  14       53.51       63.23      6.82 o 
  -3   2  14       26.41       23.21      4.31 o 
  -2   2  14        7.13       12.49      4.70 o 
  -1   2  14      103.86      104.86      5.86 o 
   0   2  14       75.66       68.19      4.53 o 
   1   2  14      103.70      106.41      5.38 o 
   2   2  14        7.14       11.17      3.85 o 
   3   2  14       26.34       27.15      5.28 o 
   4   2  14       53.36       53.16      7.23 o 
   5   2  14       27.52       39.59      7.26 o 
   6   2  14       39.53       48.75      8.41 o 
  -5   3  14       62.43       74.81     10.51 o 
  -4   3  14       47.20       41.50      7.24 o 
  -3   3  14       29.70       33.38      4.94 o 
  -2   3  14      266.18      256.35      8.17 o 
  -1   3  14       28.78       31.01      3.75 o 
   0   3  14      186.54      182.64      6.13 o 
   1   3  14       28.73       25.38      3.85 o 
   2   3  14      266.45      265.39      9.04 o 
   3   3  14       29.61       24.59      5.08 o 
   4   3  14       47.17       43.71      6.59 o 
   5   3  14       62.46       67.34      8.57 o 
  -5   4  14       15.79       21.31      6.16 o 
  -4   4  14       16.77        7.53      4.61 o 
  -3   4  14       41.21       26.86      5.81 o 
  -2   4  14        5.36        3.93      2.44 o 
  -1   4  14        4.94        2.39      3.75 o 
   0   4  14       57.65       54.40      4.90 o 
   1   4  14        4.97        4.21      2.43 o 
   2   4  14        5.35        1.29      2.82 o 
   3   4  14       41.26       35.31      5.82 o 
   4   4  14       16.79       26.56      5.53 o 
   5   4  14       15.84       17.50      5.91 o 
  -5   5  14       13.26       12.95     10.61 o 
  -4   5  14       26.52       30.42      6.54 o 
  -3   5  14       30.37       26.24      5.69 o 
  -2   5  14       31.09       21.87      4.24 o 
  -1   5  14       37.50       27.97      4.90 o 
   0   5  14        2.61        1.45      2.65 o 
   1   5  14       37.53       33.25      4.16 o 
   2   5  14       31.25       32.92      4.45 o 
   3   5  14       30.33       37.09      5.80 o 
   4   5  14       26.54       32.06      6.16 o 
   5   5  14       13.25        1.55      4.89 o 
  -5   6  14       36.38       38.59      8.35 o 
  -4   6  14        1.72        9.13      4.83 o 
  -3   6  14       88.44       92.67      9.28 o 
  -2   6  14       44.60       33.48      8.68 o 
  -1   6  14      104.57      106.48      8.51 o 
   0   6  14       48.70       34.74      5.19 o 
   1   6  14      104.56       95.14      6.35 o 
   2   6  14       44.59       42.48      5.03 o 
   3   6  14       88.52       90.16      8.57 o 
   4   6  14        1.73        0.00      4.06 o 
   5   6  14       36.34       40.63      7.84 o 
  -5   7  14       32.09       49.24      9.50 o 
  -4   7  14        9.19       10.64      4.82 o 
  -3   7  14       27.89       25.84      5.74 o 
  -2   7  14        0.56        5.55      3.80 o 
  -1   7  14       81.74       84.15      7.97 o 
   0   7  14      249.88      219.93     12.77 o 
   1   7  14       81.78       82.99      7.93 o 
   2   7  14        0.55        0.15      2.74 o 
   3   7  14       27.93       44.54      6.29 o 
   4   7  14        9.19       14.61      5.32 o 
   5   7  14       32.13       26.85      6.77 o 
  -5   8  14        4.45       19.25      6.35 o 
  -4   8  14       30.65       45.36      7.44 o 
  -3   8  14       24.72       25.12      5.82 o 
  -2   8  14       37.04       29.79      4.93 o 
  -1   8  14       14.27        6.31      3.78 o 
   0   8  14       27.44       27.85      5.04 o 
   1   8  14       14.29       20.96      4.69 o 
   2   8  14       37.03       36.40      6.96 o 
   3   8  14       24.70       23.63      6.47 o 
   4   8  14       30.77       50.37      7.51 o 
   5   8  14        4.42        5.24      5.36 o 
  -4   9  14       10.00       19.78      5.70 o 
  -3   9  14       12.23       12.04      5.15 o 
  -2   9  14       15.54       17.51      5.43 o 
  -1   9  14       11.35       10.52      5.49 o 
   0   9  14        0.31        6.31      3.50 o 
   1   9  14       11.29        3.54      6.34 o 
   2   9  14       15.51       24.53     10.39 o 
   3   9  14       12.27       18.24     11.90 o 
   4   9  14        9.97        3.73      6.88 o 
  -4  10  14        7.10        9.51      9.90 o 
  -3  10  14       76.23       72.04      8.92 o 
  -2  10  14        7.54       16.60      4.59 o 
  -1  10  14       29.67       29.20      5.35 o 
   0  10  14        0.42        0.00      3.32 o 
   1  10  14       29.68       23.33      5.91 o 
   2  10  14        7.53       15.33      5.50 o 
   3  10  14       76.19       75.61     12.96 o 
   4  10  14        7.12       12.59      7.47 o 
  -4  11  14        8.46        6.65      5.51 o 
  -3  11  14        0.48        2.74      6.48 o 
  -2  11  14       46.84       53.90      7.65 o 
  -1  11  14       10.41       12.38      4.44 o 
   0  11  14        8.86       15.92      4.85 o 
   1  11  14       10.43        9.13      4.13 o 
   2  11  14       46.77       63.98      8.00 o 
   3  11  14        0.48       16.84      7.35 o 
   4  11  14        8.45       12.30      7.96 o 
  -3  12  14        7.72       15.55      7.05 o 
  -2  12  14        1.34        4.61      4.50 o 
  -1  12  14        9.53       22.90      4.95 o 
   0  12  14        0.37        0.00      4.70 o 
   1  12  14        9.55       16.81      5.13 o 
   2  12  14        1.34        2.11      4.80 o 
   3  12  14        7.71       19.25      7.15 o 
  -3  13  14        0.56        9.82      6.45 o 
  -2  13  14       24.30       26.21      6.05 o 
  -1  13  14        2.71       11.31      4.55 o 
   0  13  14       26.05       31.22      6.25 o 
   1  13  14        2.71        3.26      4.20 o 
   2  13  14       24.23       29.13      7.28 o 
   3  13  14        0.55       12.40      8.11 o 
  -2  14  14       18.56       38.68      7.12 o 
  -1  14  14      101.47       93.80     10.18 o 
   0  14  14       29.04       33.60      6.64 o 
   1  14  14      101.33       86.10      9.71 o 
   2  14  14       18.58       31.30      7.16 o 
  -1  15  14       35.98       33.23      7.41 o 
   0  15  14       55.69       40.75      7.38 o 
   1  15  14       35.92       58.79      8.02 o 
   1   0  15      440.67      409.67      9.76 o 
   2   0  15       15.61       18.28      4.18 o 
   3   0  15       56.39       61.19      7.24 o 
   4   0  15        0.60        0.00      3.27 o 
   5   0  15      154.58      155.05     12.87 o 
  -5   1  15       10.03       15.38      9.71 o 
  -4   1  15       32.34       34.17      6.53 o 
  -3   1  15       30.52       32.08      5.93 o 
  -2   1  15       74.16       78.71      5.70 o 
  -1   1  15      311.45      287.06      8.33 o 
   0   1  15      626.41      585.77     11.31 o 
   1   1  15      311.51      297.64      8.21 o 
   2   1  15       74.32       76.51      6.00 o 
   3   1  15       30.51       29.69      5.78 o 
   4   1  15       32.30       26.02      5.74 o 
   5   1  15       10.00       12.69      5.41 o 
  -5   2  15       42.21       39.07      8.56 o 
  -4   2  15       93.50       81.53     10.58 o 
  -3   2  15       23.67       29.81      4.91 o 
  -2   2  15      121.10      117.13      7.00 o 
  -1   2  15      202.84      193.79      7.03 o 
   0   2  15       13.21       21.20      3.02 o 
   1   2  15      202.63      195.60      7.64 o 
   2   2  15      121.27      127.43      7.54 o 
   3   2  15       23.69       29.57      5.62 o 
   4   2  15       93.47       85.53      9.04 o 
   5   2  15       42.15       52.15      8.09 o 
  -5   3  15       29.64       31.36     11.33 o 
  -4   3  15       64.46       80.51      9.15 o 
  -3   3  15       49.26       46.09      6.70 o 
  -2   3  15       14.45       20.32      3.46 o 
  -1   3  15      226.22      206.02      7.36 o 
   0   3  15        0.12        0.00      2.00 o 
   1   3  15      226.44      215.19      8.02 o 
   2   3  15       14.41       22.66      3.82 o 
   3   3  15       49.37       48.48      6.51 o 
   4   3  15       64.46       75.77     10.90 o 
   5   3  15       29.68       32.38      6.63 o 
  -5   4  15       23.08       26.02      7.53 o 
  -4   4  15       23.14       25.61      6.19 o 
  -3   4  15       43.94       56.69      7.46 o 
  -2   4  15      168.96      156.39      8.48 o 
  -1   4  15       86.26       86.31      6.36 o 
   0   4  15      220.33      204.91      7.85 o 
   1   4  15       86.25       84.55      6.23 o 
   2   4  15      168.94      165.11      7.94 o 
   3   4  15       43.93       59.67      7.13 o 
   4   4  15       23.24       17.32      5.18 o 
   5   4  15       23.08       23.20      7.40 o 
  -5   5  15       14.13       27.34      6.99 o 
  -4   5  15       28.68       29.98      6.50 o 
  -3   5  15       72.89       63.39      8.23 o 
  -2   5  15       56.46       60.52      6.30 o 
  -1   5  15       87.42       79.45      7.48 o 
   0   5  15       55.06       46.18      5.84 o 
   1   5  15       87.26       79.08      6.32 o 
   2   5  15       56.39       68.01      6.06 o 
   3   5  15       72.74       78.35     12.16 o 
   4   5  15       28.67       25.75      6.00 o 
   5   5  15       14.08       18.79      6.22 o 
  -5   6  15        0.88        0.00      7.30 o 
  -4   6  15       52.16       52.31      8.25 o 
  -3   6  15        1.15        0.00      3.93 o 
  -2   6  15       44.23       37.22      5.23 o 
  -1   6  15       10.76       10.43      3.63 o 
   0   6  15       17.08       15.49      4.22 o 
   1   6  15       10.71       10.80      3.77 o 
   2   6  15       44.17       44.04      5.04 o 
   3   6  15        1.16        2.69      3.54 o 
   4   6  15       52.04       75.39      8.49 o 
   5   6  15        0.88        0.00      5.11 o 
  -5   7  15       39.89       36.46     11.19 o 
  -4   7  15        7.90        9.54      4.72 o 
  -3   7  15       25.48       36.44      7.48 o 
  -2   7  15      142.15      140.69      9.40 o 
  -1   7  15        1.61        2.77      6.10 o 
   0   7  15       13.68        9.09      4.10 o 
   1   7  15        1.60        2.03      3.44 o 
   2   7  15      141.98      150.21     11.68 o 
   3   7  15       25.50       33.56      6.42 o 
   4   7  15        7.91        1.79      4.64 o 
   5   7  15       39.94       36.57     10.40 o 
  -4   8  15       31.40       28.75      9.04 o 
  -3   8  15       27.09       33.55      6.79 o 
  -2   8  15       62.03       62.89      9.91 o 
  -1   8  15       37.40       43.70      7.01 o 
   0   8  15        8.39       14.36      4.13 o 
   1   8  15       37.29       32.51      5.64 o 
   2   8  15       62.01       63.15      7.43 o 
   3   8  15       26.99       24.42      9.23 o 
   4   8  15       31.41       43.53      9.15 o 
  -4   9  15       37.40       41.92      7.80 o 
  -3   9  15        3.86        2.18      6.15 o 
  -2   9  15       23.95       34.61      6.73 o 
  -1   9  15       25.01       29.09      5.34 o 
   0   9  15        0.01        4.10      3.41 o 
   1   9  15       25.05       29.61      5.58 o 
   2   9  15       24.06       37.04      6.53 o 
   3   9  15        3.86       10.08     17.05 o 
   4   9  15       37.41       23.62     10.37 o 
  -4  10  15      100.84       86.20     13.43 o 
  -3  10  15        6.69        8.13      6.65 o 
  -2  10  15       69.61       80.36      8.68 o 
  -1  10  15       40.79       36.33      6.36 o 
   0  10  15        3.01        7.02      3.88 o 
   1  10  15       40.74       43.76      7.52 o 
   2  10  15       69.60       84.24      9.01 o 
   3  10  15        6.68        0.00      8.64 o 
   4  10  15      100.73       78.14     14.55 o 
  -3  11  15       19.34        4.55     10.51 o 
  -2  11  15        4.74       10.00      5.91 o 
  -1  11  15       30.98       26.05      6.16 o 
   0  11  15       22.77       24.43      5.56 o 
   1  11  15       30.94       25.63      5.92 o 
   2  11  15        4.74       20.30      5.39 o 
   3  11  15       19.36       25.63      6.81 o 
  -3  12  15        4.00       13.68      6.47 o 
  -2  12  15       12.69       24.31      5.85 o 
  -1  12  15        6.42        6.65      4.21 o 
   0  12  15        6.58        7.00      5.33 o 
   1  12  15        6.42       15.69      4.59 o 
   2  12  15       12.70       15.60      5.66 o 
   3  12  15        4.00        6.61     10.25 o 
  -2  13  15        5.16       21.72      8.68 o 
  -1  13  15       14.70       18.37      4.79 o 
   0  13  15        0.01        0.00      3.89 o 
   1  13  15       14.74       41.59      7.33 o 
   2  13  15        5.16        1.08      7.43 o 
  -1  14  15       57.17       62.37      9.78 o 
   0  14  15       16.25       14.83      5.40 o 
   1  14  15       57.21       66.98      8.96 o 
   0   0  16      466.97      425.94     13.99 o 
   1   0  16      256.40      241.95      7.79 o 
   2   0  16        0.13        0.00      2.62 o 
   3   0  16        7.56       14.76      4.54 o 
   4   0  16        3.21        8.63      4.75 o 
   5   0  16       15.72       11.80      7.38 o 
  -5   1  16       31.76       32.06      8.48 o 
  -4   1  16       64.41       79.63      9.25 o 
  -3   1  16       11.75       17.54      4.77 o 
  -2   1  16       25.64       22.09      3.68 o 
  -1   1  16       52.18       55.73      4.88 o 
   0   1  16       14.85       17.94      2.96 o 
   1   1  16       52.21       49.14      5.12 o 
   2   1  16       25.65       24.62      4.31 o 
   3   1  16       11.77        7.04      4.16 o 
   4   1  16       64.45       74.07      8.95 o 
   5   1  16       31.73       59.21      8.40 o 
  -5   2  16       49.43       44.74      9.14 o 
  -4   2  16      151.70      163.60     14.83 o 
  -3   2  16       75.10       78.70      8.18 o 
  -2   2  16       91.13       93.72      6.47 o 
  -1   2  16       82.55       81.28      5.87 o 
   0   2  16      171.50      150.56      7.13 o 
   1   2  16       82.58      101.07      7.09 o 
   2   2  16       91.34      103.87      7.35 o 
   3   2  16       75.23       81.50      8.47 o 
   4   2  16      151.68      171.57     12.59 o 
   5   2  16       49.37       61.34      8.82 o 
  -5   3  16       27.22       49.09      9.73 o 
  -4   3  16       27.49       42.00      8.02 o 
  -3   3  16       11.89        8.03      4.06 o 
  -2   3  16       23.15       20.08      4.03 o 
  -1   3  16       93.70       95.08      6.43 o 
   0   3  16      207.10      196.99      7.97 o 
   1   3  16       93.59       99.87      6.98 o 
   2   3  16       23.18       32.53      4.56 o 
   3   3  16       11.84       12.52      4.52 o 
   4   3  16       27.45       37.68      6.76 o 
   5   3  16       27.22       47.98      7.94 o 
  -5   4  16        7.57        0.00      5.29 o 
  -4   4  16        0.31        0.66      4.44 o 
  -3   4  16      117.98      111.45     10.18 o 
  -2   4  16       74.37       71.14      6.69 o 
  -1   4  16      248.24      235.60     10.44 o 
   0   4  16      166.05      165.00      7.67 o 
   1   4  16      248.23      234.92      9.01 o 
   2   4  16       74.42       77.20      6.62 o 
   3   4  16      117.94      121.05     10.06 o 
   4   4  16        0.31        1.92      5.02 o 
   5   4  16        7.58        9.16      5.66 o 
  -5   5  16       28.29       47.64     10.14 o 
  -4   5  16       25.74       36.63      7.28 o 
  -3   5  16        8.20        4.43      4.84 o 
  -2   5  16       24.84       24.84      4.62 o 
  -1   5  16       64.64       59.58      6.72 o 
   0   5  16        9.53       13.92      4.96 o 
   1   5  16       64.47       67.17      6.19 o 
   2   5  16       24.84       29.79      4.53 o 
   3   5  16        8.16       14.16      4.91 o 
   4   5  16       25.75       29.79      7.23 o 
   5   5  16       28.35       35.97      7.48 o 
  -4   6  16      120.70      150.05     13.04 o 
  -3   6  16       88.19       86.53     11.36 o 
  -2   6  16      131.95      134.85      9.27 o 
  -1   6  16       86.58       89.54      8.25 o 
   0   6  16        5.99        4.19      3.81 o 
   1   6  16       86.52       81.16      8.08 o 
   2   6  16      131.72      146.41     18.72 o 
   3   6  16       88.30       90.75      8.99 o 
   4   6  16      120.65      140.28     11.83 o 
  -4   7  16       29.11       23.14      6.40 o 
  -3   7  16       43.65       52.92      7.61 o 
  -2   7  16       25.97       29.41      7.79 o 
  -1   7  16       76.34       61.66      7.32 o 
   0   7  16        3.03        0.00      4.39 o 
   1   7  16       76.44       67.89      7.72 o 
   2   7  16       25.97       29.28      6.74 o 
   3   7  16       43.69       52.39     11.07 o 
   4   7  16       29.08       33.64      8.77 o 
  -4   8  16        0.60        0.60      5.02 o 
  -3   8  16       91.51      102.92     10.81 o 
  -2   8  16       47.10       56.95      7.11 o 
  -1   8  16       32.80       38.66      5.86 o 
   0   8  16        1.01        0.51      3.27 o 
   1   8  16       32.83       29.39      7.35 o 
   2   8  16       47.07       51.93     10.08 o 
   3   8  16       91.34       91.46     14.31 o 
   4   8  16        0.60        0.00      7.37 o 
  -4   9  16       34.41       47.77      8.45 o 
  -3   9  16       15.88       14.98      5.47 o 
  -2   9  16       48.76       50.61     10.92 o 
  -1   9  16       27.60       31.88      5.85 o 
   0   9  16       28.78       26.02      5.29 o 
   1   9  16       27.58       25.52      5.44 o 
   2   9  16       48.77       67.37      7.81 o 
   3   9  16       15.87       34.84     20.07 o 
   4   9  16       34.51       42.83     12.29 o 
  -3  10  16        6.63       14.82      6.43 o 
  -2  10  16      143.07      146.17     11.96 o 
  -1  10  16       14.65       11.42      4.70 o 
   0  10  16       42.14       50.36      6.73 o 
   1  10  16       14.64       12.79      6.08 o 
   2  10  16      142.93      156.73     12.20 o 
   3  10  16        6.59        0.00      4.60 o 
  -3  11  16        3.43        6.64     10.57 o 
  -2  11  16        8.82       22.21      5.35 o 
  -1  11  16        9.27       18.16      5.49 o 
   0  11  16        0.67        4.95      3.93 o 
   1  11  16        9.24        9.48      5.42 o 
   2  11  16        8.80        9.02      4.39 o 
   3  11  16        3.45       17.26     11.16 o 
  -2  12  16       23.60       24.34      6.41 o 
  -1  12  16       17.22       14.40      5.38 o 
   0  12  16        0.02        0.00      4.15 o 
   1  12  16       17.24       35.27      6.48 o 
   2  12  16       23.51       36.57     16.43 o 
  -1  13  16       17.89       21.14      5.74 o 
   0  13  16        0.98       16.27      5.52 o 
   1  13  16       17.85       15.18      5.75 o 
   1   0  17        0.19        0.47      2.94 o 
   2   0  17       21.59       21.88      4.09 o 
   3   0  17       14.48       14.85      5.45 o 
   4   0  17        0.22        8.39      4.92 o 
   5   0  17      129.94      128.70     14.54 o 
  -5   1  17      121.72      150.64     15.75 o 
  -4   1  17        2.87        2.86      6.11 o 
  -3   1  17       32.58       22.57      5.64 o 
  -2   1  17       43.40       44.07      5.28 o 
  -1   1  17      157.51      157.55      7.19 o 
   0   1  17       71.85       68.23      5.92 o 
   1   1  17      157.68      145.78      7.69 o 
   2   1  17       43.43       52.15      5.59 o 
   3   1  17       32.54       22.73      5.59 o 
   4   1  17        2.85        0.00      5.62 o 
   5   1  17      121.80      160.92     13.65 o 
  -5   2  17        9.40       11.09      7.04 o 
  -4   2  17        1.47       12.63      5.23 o 
  -3   2  17        5.02        6.39      4.78 o 
  -2   2  17       11.98       16.34      4.08 o 
  -1   2  17       64.32       62.71      5.80 o 
   0   2  17      206.48      195.30      8.13 o 
   1   2  17       64.19       56.90      5.55 o 
   2   2  17       11.91       12.78      5.79 o 
   3   2  17        5.03        4.17      3.87 o 
   4   2  17        1.46        4.26      4.55 o 
   5   2  17        9.37       13.69      5.73 o 
  -5   3  17        7.94       16.03      7.02 o 
  -4   3  17        8.40        1.57      5.70 o 
  -3   3  17       56.53       52.24      8.40 o 
  -2   3  17       29.22       32.22      4.70 o 
  -1   3  17       38.17       35.71      7.11 o 
   0   3  17      302.59      262.42      9.44 o 
   1   3  17       38.13       44.96      5.47 o 
   2   3  17       29.27       27.92      4.52 o 
   3   3  17       56.41       55.35      7.28 o 
   4   3  17        8.42       12.35      5.14 o 
   5   3  17        7.97       14.93      9.64 o 
  -4   4  17        6.85        8.15      5.38 o 
  -3   4  17       20.11       27.06      5.88 o 
  -2   4  17        4.12       10.68      5.21 o 
  -1   4  17      114.12      121.56      9.37 o 
   0   4  17      143.97      155.92      9.36 o 
   1   4  17      114.29      116.38      7.98 o 
   2   4  17        4.13        4.40      3.40 o 
   3   4  17       20.06       24.00      9.78 o 
   4   4  17        6.81       15.63      5.68 o 
  -4   5  17        1.56       10.50      5.93 o 
  -3   5  17        6.26        1.09      4.25 o 
  -2   5  17       18.30       11.07      4.02 o 
  -1   5  17       65.72       58.39      7.12 o 
   0   5  17        1.75        4.97      3.61 o 
   1   5  17       65.80       72.23      7.63 o 
   2   5  17       18.29       15.96      4.47 o 
   3   5  17        6.29        5.76      3.97 o 
   4   5  17        1.56        3.42      5.23 o 
  -4   6  17        3.44        6.55      5.42 o 
  -3   6  17        1.96        5.47      4.87 o 
  -2   6  17       67.92       70.42      7.86 o 
  -1   6  17       11.10       15.20      4.45 o 
   0   6  17        0.60        6.61      3.52 o 
   1   6  17       11.10       22.30      5.12 o 
   2   6  17       68.04       82.34      9.75 o 
   3   6  17        1.96       23.33     12.31 o 
   4   6  17        3.42        2.64      4.78 o 
  -4   7  17        5.38        9.44      5.67 o 
  -3   7  17       10.76        9.13      4.69 o 
  -2   7  17       97.82       95.37      9.09 o 
  -1   7  17       68.70       75.89      8.05 o 
   0   7  17       99.89       86.52      8.69 o 
   1   7  17       68.67       74.78      8.31 o 
   2   7  17       97.68      103.50      9.56 o 
   3   7  17       10.76        6.64      6.76 o 
   4   7  17        5.39        3.09      8.17 o 
  -4   8  17        2.50        0.00      5.20 o 
  -3   8  17       31.65       37.22      7.02 o 
  -2   8  17       28.36       29.42      6.04 o 
  -1   8  17       90.72      104.91      9.47 o 
   0   8  17        4.28        9.64      6.29 o 
   1   8  17       90.59       90.98      8.92 o 
   2   8  17       28.28       20.28      5.40 o 
   3   8  17       31.60       37.66     10.17 o 
   4   8  17        2.50        3.64     10.65 o 
  -3   9  17       35.69       31.05      8.34 o 
  -2   9  17        8.89       20.77      5.54 o 
  -1   9  17        7.75       16.23      6.72 o 
   0   9  17        0.32        8.73      8.49 o 
   1   9  17        7.75       14.74      6.80 o 
   2   9  17        8.87       15.33      6.20 o 
   3   9  17       35.68       51.51     11.33 o 
  -3  10  17       10.39       12.88      7.25 o 
  -2  10  17        3.29       12.43      6.99 o 
  -1  10  17       56.66       69.08      8.39 o 
   0  10  17       13.39       25.70      5.48 o 
   1  10  17       56.64       63.67      7.99 o 
   2  10  17        3.31        6.20      7.33 o 
   3  10  17       10.37        1.70      5.68 o 
  -2  11  17       11.02       24.55      5.73 o 
  -1  11  17       15.40       32.14      6.24 o 
   0  11  17       40.52       49.15      7.63 o 
   1  11  17       15.44       11.83      7.11 o 
   2  11  17       11.03       23.68      6.56 o 
  -1  12  17      136.68      153.51     12.60 o 
   0  12  17       73.15       73.19      8.94 o 
   1  12  17      136.81      154.59     12.55 o 
   0   0  18      128.44      139.88     12.47 o 
   1   0  18       72.49       73.59      6.51 o 
   2   0  18       16.90       10.88      4.35 o 
   3   0  18        0.10        0.40      4.30 o 
   4   0  18       16.96       17.84      6.64 o 
  -4   1  18       29.39       17.94      7.12 o 
  -3   1  18       76.51       82.22     10.43 o 
  -2   1  18       33.24       34.94      6.15 o 
  -1   1  18       73.93       80.63      7.57 o 
   0   1  18      176.79      174.11      8.26 o 
   1   1  18       73.75       72.74      5.73 o 
   2   1  18       33.32       35.62      5.97 o 
   3   1  18       76.34       83.83      9.06 o 
   4   1  18       29.39       28.17      6.75 o 
  -4   2  18        7.96       12.36      6.31 o 
  -3   2  18       13.30       13.89      6.33 o 
  -2   2  18       26.23       34.93      5.77 o 
  -1   2  18       25.79       35.15      4.59 o 
   0   2  18      301.58      273.12      9.89 o 
   1   2  18       25.71       34.60      4.72 o 
   2   2  18       26.23       14.82      5.67 o 
   3   2  18       13.33       30.73      6.06 o 
   4   2  18        7.94       11.04      5.55 o 
  -4   3  18       29.18       47.78      9.24 o 
  -3   3  18       18.58       25.54      6.72 o 
  -2   3  18       14.63       22.61      5.18 o 
  -1   3  18       39.73       47.78      6.01 o 
   0   3  18      256.85      228.73      9.19 o 
   1   3  18       39.76       46.49      5.66 o 
   2   3  18       14.60       17.60      4.77 o 
   3   3  18       18.53       23.60      5.73 o 
   4   3  18       29.19       45.96      7.89 o 
  -4   4  18       10.91        4.62      6.50 o 
  -3   4  18        3.56       11.68      6.03 o 
  -2   4  18        5.80       14.64      5.49 o 
  -1   4  18       19.23       19.15      4.63 o 
   0   4  18        8.43       11.17      4.04 o 
   1   4  18       19.23       25.28      5.08 o 
   2   4  18        5.80       10.66      5.94 o 
   3   4  18        3.53        6.47      4.31 o 
   4   4  18       10.93        7.76      5.55 o 
  -4   5  18       34.38       32.47      8.93 o 
  -3   5  18        1.67        7.16      4.72 o 
  -2   5  18       21.92       35.32      6.35 o 
  -1   5  18      204.81      181.92     11.25 o 
   0   5  18        2.31        2.02      3.44 o 
   1   5  18      204.79      186.40     11.01 o 
   2   5  18       21.94       20.05      7.69 o 
   3   5  18        1.67        4.00      4.92 o 
   4   5  18       34.38       26.91      8.43 o 
  -4   6  18       22.53       30.40      8.53 o 
  -3   6  18       38.04       31.67      6.88 o 
  -2   6  18        9.59       26.70      6.61 o 
  -1   6  18       95.95      102.05      9.32 o 
   0   6  18       12.48       10.18      4.08 o 
   1   6  18       96.00       83.52      8.53 o 
   2   6  18        9.59       15.18      5.71 o 
   3   6  18       38.01       42.50     16.63 o 
   4   6  18       22.50       28.68     10.45 o 
  -3   7  18       13.01        5.09      5.17 o 
  -2   7  18       27.56       34.00      7.56 o 
  -1   7  18       20.94        7.96      4.62 o 
   0   7  18        0.06        4.93      3.84 o 
   1   7  18       21.02       13.82      4.97 o 
   2   7  18       27.49       38.47      8.20 o 
   3   7  18       12.98        5.17      7.31 o 
  -3   8  18       44.61       53.14      8.66 o 
  -2   8  18       20.38       39.93      7.79 o 
  -1   8  18        6.73       28.80      5.84 o 
   0   8  18       44.57       56.37      7.79 o 
   1   8  18        6.73        9.77      5.35 o 
   2   8  18       20.38       42.17      7.90 o 
   3   8  18       44.63       59.52     12.25 o 
  -3   9  18       26.20       17.09      7.05 o 
  -2   9  18        0.73        0.00      6.66 o 
  -1   9  18       12.68       20.14      5.57 o 
   0   9  18       13.22       25.24      6.10 o 
   1   9  18       12.68       21.75      5.61 o 
   2   9  18        0.73        5.89      6.09 o 
   3   9  18       26.16       22.26     11.30 o 
  -2  10  18       93.57       83.86     11.82 o 
  -1  10  18        1.98       11.67      4.90 o 
   0  10  18      136.77      147.60     12.01 o 
   1  10  18        1.99        6.72      7.83 o 
   2  10  18       93.59       97.67     12.92 o 
  -1  11  18      105.52      125.53     11.34 o 
   0  11  18        8.77       23.25      8.32 o 
   1  11  18      105.50      103.56     10.55 o 
   1   0  19       73.50       62.77      6.07 o 
   2   0  19       44.43       52.45      7.21 o 
   3   0  19        5.49       10.62      5.79 o 
   4   0  19       13.50       15.31      7.49 o 
  -4   1  19       19.71       19.85      7.44 o 
  -3   1  19       18.76       24.36      6.58 o 
  -2   1  19       47.91       48.75     10.10 o 
  -1   1  19        4.33        7.89      3.67 o 
   0   1  19       16.38       16.03      4.41 o 
   1   1  19        4.32       12.43      3.60 o 
   2   1  19       47.78       43.64      6.73 o 
   3   1  19       18.80       11.72      5.11 o 
   4   1  19       19.73       27.56      7.65 o 
  -4   2  19       30.41       52.97      9.62 o 
  -3   2  19       46.51       43.35      8.49 o 
  -2   2  19        0.71        0.00      6.77 o 
  -1   2  19        4.15        6.12      7.58 o 
   0   2  19        1.64        8.18      3.33 o 
   1   2  19        4.17       11.14      3.32 o 
   2   2  19        0.73        0.00      4.44 o 
   3   2  19       46.49       32.77      6.86 o 
   4   2  19       30.43       38.75      7.47 o 
  -4   3  19       18.65       28.83      8.53 o 
  -3   3  19       26.32       33.30      7.69 o 
  -2   3  19        3.40        0.00      3.86 o 
  -1   3  19        8.77       13.21      4.80 o 
   0   3  19       10.84       14.75      5.59 o 
   1   3  19        8.72        6.99      3.56 o 
   2   3  19        3.38        9.03      4.79 o 
   3   3  19       26.28       38.13      7.99 o 
   4   3  19       18.71       25.51      6.66 o 
  -4   4  19       88.59      108.19     15.93 o 
  -3   4  19        1.24        1.70      5.04 o 
  -2   4  19       99.20       85.69     15.24 o 
  -1   4  19      102.69       96.77      8.86 o 
   0   4  19      135.23      142.90     10.76 o 
   1   4  19      102.58      106.54      9.65 o 
   2   4  19       99.18       94.70     23.68 o 
   3   4  19        1.23        8.64      5.59 o 
   4   4  19       88.71      123.54     13.41 o 
  -3   5  19        2.08        1.65      5.45 o 
  -2   5  19       53.55       66.49      9.94 o 
  -1   5  19       18.28       24.41      5.86 o 
   0   5  19       59.57       70.97      8.06 o 
   1   5  19       18.34        9.41      4.75 o 
   2   5  19       53.50       46.22      8.19 o 
   3   5  19        2.09       18.07      7.53 o 
  -3   6  19       61.92       76.44     10.06 o 
  -2   6  19       41.74       44.24      8.20 o 
  -1   6  19       36.97       35.75      6.14 o 
   0   6  19       13.32       15.36      4.92 o 
   1   6  19       37.06       38.94      6.60 o 
   2   6  19       41.67       42.37      7.48 o 
   3   6  19       62.04       71.35     13.20 o 
  -3   7  19       84.48       96.41     10.77 o 
  -2   7  19       84.24       91.68     11.70 o 
  -1   7  19       64.81       75.81      8.63 o 
   0   7  19       25.57       28.97      5.88 o 
   1   7  19       64.88       69.81      8.17 o 
   2   7  19       84.37       67.16     10.24 o 
   3   7  19       84.49      108.10     16.20 o 
  -2   8  19       85.41      103.93     12.54 o 
  -1   8  19       51.63       57.28      8.39 o 
   0   8  19        0.06        1.29      4.07 o 
   1   8  19       51.70       77.84     12.37 o 
   2   8  19       85.54       94.13     12.16 o 
  -2   9  19      121.44      158.11     20.97 o 
  -1   9  19        0.98        6.53      4.88 o 
   0   9  19       14.51       39.85     10.99 o 
   1   9  19        0.98        0.00      4.38 o 
   2   9  19      121.60      117.87     13.50 o 
  -1  10  19       90.27       95.46     10.16 o 
   0  10  19       74.07       79.74      9.45 o 
   1  10  19       90.31      114.88     14.47 o 
   0   0  20        3.15        9.42      6.02 o 
   1   0  20       36.42       42.22      6.38 o 
   2   0  20       18.03       15.45      4.97 o 
   3   0  20       20.03       28.47     10.09 o 
  -3   1  20       22.75       16.78      6.74 o 
  -2   1  20       10.80       18.35      6.15 o 
  -1   1  20       28.55       34.78      7.36 o 
   0   1  20        9.71       16.51      4.67 o 
   1   1  20       28.58       32.71      5.08 o 
   2   1  20       10.80       11.87      5.32 o 
   3   1  20       22.78       16.98      5.86 o 
  -3   2  20       33.62       34.94      8.66 o 
  -2   2  20        7.75       14.79      5.58 o 
  -1   2  20       84.69      103.41     10.50 o 
   0   2  20        6.06        5.70      4.66 o 
   1   2  20       84.57       90.13      7.83 o 
   2   2  20        7.80       11.55      5.30 o 
   3   2  20       33.69       29.02      7.74 o 
  -3   3  20       12.63       16.78      7.37 o 
  -2   3  20       16.56       13.98      6.97 o 
  -1   3  20       40.10       58.83     12.58 o 
   0   3  20       95.88       78.33      8.09 o 
   1   3  20       40.20       52.14      7.16 o 
   2   3  20       16.56       19.28      6.61 o 
   3   3  20       12.57       15.39      7.20 o 
  -3   4  20        0.11        0.70      5.84 o 
  -2   4  20       16.78        9.94      7.16 o 
  -1   4  20       17.68       23.40      5.04 o 
   0   4  20      119.22      125.04     10.36 o 
   1   4  20       17.68       20.36      6.77 o 
   2   4  20       16.79       16.92      6.92 o 
   3   4  20        0.11       14.74      8.78 o 
  -3   5  20       18.55       27.21      8.67 o 
  -2   5  20       12.90       26.61     16.04 o 
  -1   5  20       45.05       50.36      8.56 o 
   0   5  20        0.62        4.79      4.63 o 
   1   5  20       44.99       36.79      6.40 o 
   2   5  20       12.91       26.60      8.05 o 
   3   5  20       18.61       27.70      9.71 o 
  -2   6  20       26.76       33.62      8.37 o 
  -1   6  20       98.99      106.50      9.85 o 
   0   6  20        6.74       19.02      5.13 o 
   1   6  20       98.92       99.14      9.75 o 
   2   6  20       26.78       25.19      6.85 o 
  -2   7  20        5.78       20.77      7.67 o 
  -1   7  20       15.54       28.87      6.26 o 
   0   7  20       30.19       36.42      6.66 o 
   1   7  20       15.53       26.13      5.38 o 
   2   7  20        5.78        2.57      5.40 o 
  -2   8  20      104.64      116.48     13.36 o 
  -1   8  20        5.39       14.83      5.20 o 
   0   8  20        2.65       14.01      5.61 o 
   1   8  20        5.40        8.86      5.17 o 
   2   8  20      104.59      116.56     22.78 o 
  -1   9  20       61.73       81.26      9.53 o 
   0   9  20        0.21       15.25     11.72 o 
   1   9  20       61.74       67.90     11.93 o 
   1   0  21        0.92       10.82      4.70 o 
   2   0  21       60.10       66.67     12.08 o 
   3   0  21        7.19        0.00      5.95 o 
  -3   1  21       24.34       41.24      9.05 o 
  -2   1  21       34.25       51.34     13.47 o 
  -1   1  21        1.40       12.80      5.53 o 
   0   1  21       70.92       67.83      9.55 o 
   1   1  21        1.39       10.08      4.77 o 
   2   1  21       34.34       43.65      8.45 o 
   3   1  21       24.30       30.04      9.23 o 
  -3   2  21       12.58       12.28      6.30 o 
  -2   2  21        1.46       19.40     10.36 o 
  -1   2  21        6.18       13.90      5.84 o 
   0   2  21       81.03       92.53     10.77 o 
   1   2  21        6.22        8.23      5.36 o 
   2   2  21        1.47        0.00      4.91 o 
   3   2  21       12.60       18.56      8.52 o 
  -2   3  21       15.40       28.29      8.58 o 
  -1   3  21       17.72       32.16      7.19 o 
   0   3  21      113.29      108.53     15.06 o 
   1   3  21       17.74       24.30      5.74 o 
   2   3  21       15.44       17.95      6.94 o 
  -2   4  21        7.48       25.88     18.05 o 
  -1   4  21       26.88       28.90      8.76 o 
   0   4  21        2.54        7.52      5.69 o 
   1   4  21       26.94       33.02      6.17 o 
   2   4  21        7.49       22.61      6.41 o 
  -2   5  21       26.34       38.84      9.60 o 
  -1   5  21       70.17       86.10     15.27 o 
   0   5  21       24.57       39.13      8.60 o 
   1   5  21       70.23       73.49      8.42 o 
   2   5  21       26.36       23.86      7.52 o 
  -1   6  21       18.30       19.97      5.77 o 
   0   6  21        6.51       14.94      4.90 o 
   1   6  21       18.33       28.04      8.74 o 
  -1   7  21       31.78       38.20      6.89 o 
   0   7  21        0.08        0.00      4.69 o 
   1   7  21       31.75       41.95      8.78 o 
   0   0  22       17.43       19.95      7.16 o 
   1   0  22       56.17       76.20      9.97 o 
   2   0  22       57.70       57.35     19.89 o 
  -2   1  22        9.58        0.00     14.09 o 
  -1   1  22       32.53       42.47      8.17 o 
   0   1  22       54.35       55.94      9.11 o 
   1   1  22       32.53       36.85     13.39 o 
   2   1  22        9.60        6.21     18.76 o 
  -2   2  22        8.21       23.44      8.91 o 
  -1   2  22       15.99       32.38      7.78 o 
   0   2  22       25.08       37.51      7.86 o 
   1   2  22       15.97       25.16      7.09 o 
   2   2  22        8.20       19.83      9.13 o 
  -1   3  22       72.21       91.92     10.99 o 
   0   3  22        4.22       16.52      6.99 o 
   1   3  22       72.29       72.99      9.95 o 
  -1   4  22        7.54       19.58      9.05 o 
   0   4  22       10.79       16.04      6.27 o 
   1   4  22        7.50       25.35      6.58 o 
   0   5  22        4.49       23.52      9.77 o 
                                                 
